# Supplementary material for: 2,4-Bis(4-bromo­phen­yl)-3-aza­bicyclo­[3.3.1]nonan-9-one
Source: Acta Crystallogr Sect E Struct Rep Online. 2009 May 20;65(Pt 6):o1356. doi: 10.1107/S1600536809017565 (PMC2969662; doi:10.1107/S1600536809017565)
Supplement: Supplementary file 1 [file e-65-o1356-sup1.cif]

##############################################################################
###                                                                        ###
###        Electronic paper (Acta Crystallographica Section E)             ###
###                                                                        ###
##############################################################################
#                                                                            #
# This CIF contains the data in a paper accepted for publication in Acta     #
# Crystallographica Section E. It conforms to the requirements of Notes      #
# for Authors for Section E, and has been peer reviewed under the auspices   #
# of the IUCr Commission on Journals.                                        #
#                                                                            #
# Full details of the Crystallographic Information File format               #
# are given in the paper "The Crystallographic Information File (CIF):       #
# a New Standard Archive File for Crystallography" by S. R. Hall, F. H.      #
# Allen and I. D. Brown [Acta Cryst. (1991), A47, 655-685].                  #
#                                                                            #
# The current version of the core CIF dictionary is obtainable from          #
# ftp://ftp.iucr.org/pub/cif_core.dic. The current version number is 2.4.    #
#                                                                            #
# Software is freely available for graphical display of the structure(s) in  #
# this CIF.  For information consult the CIF home page http://www.iucr.org/  #
# cif/home.html                                                              #
#                                                                            #
# This file may be used for bona fide research purposes within the           #
# scientific community so long as proper attribution is given to the journal # 
# article from which it was obtained.                                        #
#                                                                            #
##############################################################################
                                             
data_global
_audit_creation_method     'SHELXL-97'
_journal_data_validation_number     ?
_journal_date_recd_electronic     2009-05-07
_journal_date_accepted     2009-05-11
_journal_name_full     'Acta Crystallographica, Section E'
_journal_year     2009
_journal_volume     65
_journal_issue      6
_journal_page_first     o1356
_journal_page_last     o1356
_journal_paper_category     QO
_journal_coeditor_code     HB2967
_publ_contact_author_name     'Yeon Tae Jeong'
_publ_contact_author_address
;
Division of Image Science and Information Engineering
Pukyong National University
Busan, Korea
;
_publ_contact_author_email     ytjeong@pknu.ac.kr
_publ_contact_author_fax     '  '
_publ_contact_author_phone     '+82-51-629-6411 '
_publ_section_title
;
2,4-Bis(4-bromophenyl)-3-azabicyclo[3.3.1]nonan-9-one
;
loop_
    _publ_author_name
    _publ_author_address
    'P. Parthiban'
;     Division of Image Science and Information Engineering
      Pukyong National University
      Busan 608 739
      Republic of Korea
;
    'V. Ramkumar'
;     Department of Chemistry
      IIT Madras, Chennai
      TamilNadu
      India
;
    'S. Amirthaganesan'
;     Division of Image Science and Information Engineering
      Pukyong National University
      Busan 608 739
      Republic of Korea
;
    'Yeon Tae Jeong'
;     Division of Image Science and Information Engineering
      Pukyong National University
      Busan 608 739
      Republic of Korea
;
_publ_section_synopsis     .
data_I
_audit_creation_method     SHELXL-97
_chemical_name_systematic
;
2,4-Bis(4-bromophenyl)-3-azabicyclo[3.3.1]nonan-9-one
;
_chemical_name_common     ?
_chemical_formula_moiety     'C20 H19 Br2 N O'
_chemical_formula_sum     'C20 H19 Br2 N O'
_chemical_formula_iupac     'C20 H19 Br2 N O'
_chemical_formula_weight     449.18
_chemical_melting_point     ?
_symmetry_cell_setting     Triclinic
_symmetry_space_group_name_H-M     'P -1'
_symmetry_space_group_name_Hall     '-P 1'
loop_
    _symmetry_equiv_pos_as_xyz
    'x, y, z'
    '-x, -y, -z'
_cell_length_a     6.9415(3)
_cell_length_b     10.4489(4)
_cell_length_c     13.2888(5)
_cell_angle_alpha     101.542(2)
_cell_angle_beta     100.391(2)
_cell_angle_gamma     94.472(2)
_cell_volume     922.34(6)
_cell_formula_units_Z     2
_cell_measurement_reflns_used     4458
_cell_measurement_theta_min     2.27
_cell_measurement_theta_max     23.65
_cell_measurement_temperature     298(2)
_exptl_crystal_description     block
_exptl_crystal_colour     colourless
_exptl_crystal_size_max     0.38
_exptl_crystal_size_mid     0.25
_exptl_crystal_size_min     0.20
_exptl_crystal_density_diffrn     1.617
_exptl_crystal_density_meas     ?
_exptl_crystal_density_method     'not measured'
_exptl_crystal_F_000     448
_exptl_absorpt_coefficient_mu     4.401
_exptl_absorpt_correction_type     multi-scan
_exptl_absorpt_process_details     '(SADABS; Bruker 1999)'
_exptl_absorpt_correction_T_min     0.280
_exptl_absorpt_correction_T_max     0.415
_exptl_special_details
;
;
_diffrn_ambient_temperature     298(2)
_diffrn_radiation_type     MoK\a
_diffrn_radiation_wavelength     0.71073
_diffrn_radiation_source     'fine-focus sealed tube'
_diffrn_radiation_monochromator     graphite
_diffrn_measurement_device_type     'Bruker SMART CCD'
_diffrn_measurement_method     '\f and \w'
_diffrn_detector_area_resol_mean     ?
_diffrn_reflns_number     12376
_diffrn_reflns_av_R_equivalents     0.0244
_diffrn_reflns_av_sigmaI/netI     0.0306
_diffrn_reflns_theta_min     1.60
_diffrn_reflns_theta_max     28.33
_diffrn_reflns_theta_full     25.00
_diffrn_measured_fraction_theta_max     0.879
_diffrn_measured_fraction_theta_full     0.924
_diffrn_reflns_limit_h_min     -9
_diffrn_reflns_limit_h_max     9
_diffrn_reflns_limit_k_min     -13
_diffrn_reflns_limit_k_max     10
_diffrn_reflns_limit_l_min     -16
_diffrn_reflns_limit_l_max     17
_diffrn_standards_number     ?
_diffrn_standards_interval_count     ?
_diffrn_standards_interval_time     ?
_diffrn_standards_decay_%     ?
_refine_special_details
;
Refinement of <i>F</i>^2^ against ALL reflections. The weighted <i>R</i>-factor
<i>wR</i> and
goodness of fit <i>S</i> are based on <i>F</i>^2^, conventional
<i>R</i>-factors <i>R</i> are based
on <i>F</i>, with <i>F</i> set to zero for negative <i>F</i>^2^. The threshold
expression of
<i>F</i>^2^ > \s(<i>F</i>^2^) is used only for calculating <i>R</i>-factors(gt)
<i>etc</i>. and is
not relevant to the choice of reflections for refinement. <i>R</i>-factors
based
on <i>F</i>^2^ are statistically about twice as large as those based on
<i>F</i>, and <i>R</i>-
factors based on ALL data will be even larger.
;
_reflns_number_total     4036
_reflns_number_gt     2805
_reflns_threshold_expression     I>2\s(I)
_refine_ls_structure_factor_coef     Fsqd
_refine_ls_matrix_type     full
_refine_ls_R_factor_all     0.0629
_refine_ls_R_factor_gt     0.0375
_refine_ls_wR_factor_gt     0.0773
_refine_ls_wR_factor_ref     0.0889
_refine_ls_goodness_of_fit_ref     1.020
_refine_ls_restrained_S_all     1.020
_refine_ls_number_reflns     4036
_refine_ls_number_parameters     221
_refine_ls_number_restraints     0
_refine_ls_hydrogen_treatment     mixed
_refine_ls_weighting_scheme     calc
_refine_ls_weighting_details
         'calc w=1/[\s^2^(Fo^2^)+(0.0266P)^2^+1.1237P] where P=(Fo^2^+2Fc^2^)/3'
_atom_sites_solution_hydrogens     geom
_atom_sites_solution_primary     direct
_atom_sites_solution_secondary     difmap
_refine_ls_shift/su_max     0.001
_refine_ls_shift/su_mean     0.000
_refine_diff_density_max     0.850
_refine_diff_density_min     -0.920
_refine_ls_extinction_method     none
_refine_ls_extinction_coef     ?
loop_
    _atom_type_symbol
    _atom_type_description
    _atom_type_scat_dispersion_real
    _atom_type_scat_dispersion_imag
    _atom_type_scat_source
    'C' 'C' 0.0033 0.0016
                         'International Tables Vol C Tables 4.2.6.8 and 6.1.1.4'
    'H' 'H' 0.0000 0.0000
                         'International Tables Vol C Tables 4.2.6.8 and 6.1.1.4'
    'N' 'N' 0.0061 0.0033
                         'International Tables Vol C Tables 4.2.6.8 and 6.1.1.4'
    'O' 'O' 0.0106 0.0060
                         'International Tables Vol C Tables 4.2.6.8 and 6.1.1.4'
    'Br' 'Br' -0.2901 2.4595
                         'International Tables Vol C Tables 4.2.6.8 and 6.1.1.4'
_computing_data_collection     'SMART (Bruker--Nonius, 2004)'
_computing_cell_refinement     'SAINT-Plus (Bruker--Nonius, 2004)'
_computing_data_reduction     'SAINT-Plus (Bruker--Nonius, 2004)'
_computing_structure_solution     'SHELXS97 (Sheldrick, 2008)'
_computing_structure_refinement     'SHELXL97 (Sheldrick, 2008)'
_computing_molecular_graphics     'SHELXTL (Sheldrick, 2008)'
_computing_publication_material     'SHELXTL (Sheldrick, 2008)'
loop_
    _atom_site_type_symbol
    _atom_site_label
    _atom_site_fract_x
    _atom_site_fract_y
    _atom_site_fract_z
    _atom_site_U_iso_or_equiv
    _atom_site_adp_type
    _atom_site_calc_flag
    _atom_site_refinement_flags
    _atom_site_occupancy
    _atom_site_disorder_assembly
    _atom_site_disorder_group
    Br Br1 0.51212(7) -0.32865(4) 0.04459(3) 0.07124(16) Uani d . 1 . .
    Br Br2 0.76344(6) 0.92093(4) 0.40986(3) 0.06669(15) Uani d . 1 . .
    C C1 0.2024(4) 0.1542(3) 0.2864(2) 0.0314(6) Uani d . 1 . .
    H H1 0.1988 0.1411 0.3571 0.038 Uiso calc R 1 . .
    C C2 -0.0130(4) 0.1605(3) 0.2300(2) 0.0354(7) Uani d . 1 . .
    H H2 -0.0943 0.0792 0.2291 0.043 Uiso calc R 1 . .
    C C3 -0.0360(5) 0.1813(3) 0.1177(2) 0.0469(8) Uani d . 1 . .
    H H3A 0.0242 0.1136 0.0771 0.056 Uiso calc R 1 . .
    H H3B -0.1754 0.1706 0.0864 0.056 Uiso calc R 1 . .
    C C4 0.0554(5) 0.3150(4) 0.1097(3) 0.0539(9) Uani d . 1 . .
    H H4A 0.1974 0.3158 0.1199 0.065 Uiso calc R 1 . .
    H H4B 0.0080 0.3287 0.0399 0.065 Uiso calc R 1 . .
    C C5 0.0073(5) 0.4269(3) 0.1896(3) 0.0492(8) Uani d . 1 . .
    H H5A -0.1279 0.4427 0.1669 0.059 Uiso calc R 1 . .
    H H5B 0.0921 0.5061 0.1915 0.059 Uiso calc R 1 . .
    C C6 0.0320(4) 0.4019(3) 0.3006(2) 0.0381(7) Uani d . 1 . .
    H H6 -0.0204 0.4722 0.3446 0.046 Uiso calc R 1 . .
    C C7 0.2472(4) 0.3925(3) 0.3542(2) 0.0328(6) Uani d . 1 . .
    H H7 0.2449 0.3782 0.4247 0.039 Uiso calc R 1 . .
    C C8 -0.0841(4) 0.2732(3) 0.2963(2) 0.0359(7) Uani d . 1 . .
    C C9 0.2870(4) 0.0391(3) 0.2290(2) 0.0317(6) Uani d . 1 . .
    C C10 0.4256(4) 0.0528(3) 0.1678(2) 0.0365(7) Uani d . 1 . .
    H H10 0.4721 0.1363 0.1618 0.044 Uiso calc R 1 . .
    C C11 0.4958(4) -0.0566(3) 0.1153(2) 0.0405(7) Uani d . 1 . .
    H H11 0.5920 -0.0464 0.0761 0.049 Uiso calc R 1 . .
    C C12 0.4230(5) -0.1791(3) 0.1214(2) 0.0410(7) Uani d . 1 . .
    C C13 0.2850(5) -0.1960(3) 0.1810(3) 0.0509(9) Uani d . 1 . .
    H H13 0.2359 -0.2800 0.1846 0.061 Uiso calc R 1 . .
    C C14 0.2202(5) -0.0867(3) 0.2355(3) 0.0458(8) Uani d . 1 . .
    H H14 0.1295 -0.0978 0.2776 0.055 Uiso calc R 1 . .
    C C15 0.3781(4) 0.5192(3) 0.3658(2) 0.0324(6) Uani d . 1 . .
    C C16 0.3485(4) 0.6307(3) 0.4353(2) 0.0385(7) Uani d . 1 . .
    H H16 0.2501 0.6248 0.4739 0.046 Uiso calc R 1 . .
    C C17 0.4611(4) 0.7499(3) 0.4489(2) 0.0427(7) Uani d . 1 . .
    H H17 0.4379 0.8238 0.4951 0.051 Uiso calc R 1 . .
    C C18 0.6087(4) 0.7574(3) 0.3925(2) 0.0402(7) Uani d . 1 . .
    C C19 0.6428(4) 0.6494(3) 0.3236(3) 0.0438(8) Uani d . 1 . .
    H H19 0.7429 0.6555 0.2862 0.053 Uiso calc R 1 . .
    C C20 0.5260(4) 0.5304(3) 0.3101(2) 0.0395(7) Uani d . 1 . .
    H H20 0.5480 0.4572 0.2628 0.047 Uiso calc R 1 . .
    N N1 0.3217(3) 0.2793(2) 0.2964(2) 0.0328(5) Uani d . 1 . .
    O O1 -0.2151(3) 0.2611(2) 0.34451(19) 0.0541(6) Uani d . 1 . .
    H H1A 0.434(5) 0.275(3) 0.322(2) 0.039(9) Uiso d . 1 . .
loop_
    _atom_site_aniso_label
    _atom_site_aniso_U_11
    _atom_site_aniso_U_22
    _atom_site_aniso_U_33
    _atom_site_aniso_U_12
    _atom_site_aniso_U_13
    _atom_site_aniso_U_23
    Br1 0.1029(3) 0.0451(3) 0.0682(3) 0.0312(2) 0.0296(2) -0.0015(2)
    Br2 0.0736(3) 0.0415(2) 0.0772(3) -0.01884(18) 0.0181(2) 0.0021(2)
    C1 0.0309(13) 0.0280(16) 0.0342(15) 0.0023(11) 0.0088(11) 0.0031(13)
    C2 0.0268(13) 0.0318(17) 0.0449(17) -0.0002(11) 0.0073(12) 0.0034(14)
    C3 0.0399(17) 0.053(2) 0.0409(17) 0.0099(15) 0.0012(14) -0.0005(16)
    C4 0.0465(18) 0.075(3) 0.0428(18) 0.0069(17) 0.0072(15) 0.0215(19)
    C5 0.0419(17) 0.042(2) 0.061(2) 0.0033(14) -0.0021(15) 0.0169(18)
    C6 0.0304(14) 0.0334(18) 0.0474(17) 0.0084(12) 0.0075(13) -0.0002(14)
    C7 0.0303(14) 0.0303(17) 0.0354(15) 0.0046(11) 0.0072(12) 0.0004(13)
    C8 0.0250(13) 0.0402(19) 0.0393(16) 0.0052(12) 0.0051(12) 0.0018(14)
    C9 0.0292(13) 0.0279(17) 0.0355(15) 0.0033(11) 0.0039(11) 0.0035(13)
    C10 0.0367(15) 0.0267(17) 0.0438(17) -0.0008(12) 0.0095(13) 0.0032(14)
    C11 0.0420(16) 0.039(2) 0.0412(17) 0.0065(14) 0.0151(13) 0.0026(15)
    C12 0.0487(17) 0.0314(19) 0.0393(16) 0.0148(14) 0.0050(14) -0.0009(14)
    C13 0.061(2) 0.0243(19) 0.069(2) 0.0026(15) 0.0199(18) 0.0094(17)
    C14 0.0490(18) 0.035(2) 0.060(2) 0.0049(14) 0.0265(16) 0.0117(16)
    C15 0.0301(14) 0.0289(17) 0.0346(15) 0.0053(11) 0.0031(12) 0.0013(13)
    C16 0.0368(15) 0.0357(19) 0.0388(16) 0.0010(13) 0.0090(13) -0.0019(14)
    C17 0.0474(17) 0.0328(19) 0.0413(17) 0.0047(14) 0.0062(14) -0.0048(14)
    C18 0.0405(16) 0.0307(18) 0.0441(17) -0.0013(13) -0.0001(13) 0.0062(15)
    C19 0.0384(16) 0.041(2) 0.0535(19) 0.0016(14) 0.0173(14) 0.0080(16)
    C20 0.0381(15) 0.0325(18) 0.0466(17) 0.0059(13) 0.0133(13) 0.0005(14)
    N1 0.0245(12) 0.0277(15) 0.0420(14) 0.0035(10) 0.0055(10) -0.0013(11)
    O1 0.0373(12) 0.0599(16) 0.0651(15) 0.0028(10) 0.0245(11) 0.0019(13)
_geom_special_details
;
All e.s.d.'s (except the e.s.d. in the dihedral angle between two l.s. planes)
are estimated using the full covariance matrix. The cell e.s.d.'s are taken
into account individually in the estimation of e.s.d.'s in distances, angles
and torsion angles; correlations between e.s.d.'s in cell parameters are only
used when they are defined by crystal symmetry. An approximate (isotropic)
treatment of cell e.s.d.'s is used for estimating e.s.d.'s involving l.s.
planes.
;
loop_
    _geom_bond_atom_site_label_1
    _geom_bond_atom_site_label_2
    _geom_bond_site_symmetry_2
    _geom_bond_distance
    _geom_bond_publ_flag
    Br1 C12 . 1.899(3) ?
    Br2 C18 . 1.896(3) ?
    C1 N1 . 1.461(4) ?
    C1 C9 . 1.510(4) ?
    C1 C2 . 1.560(4) ?
    C1 H1 . 0.9800 ?
    C2 C8 . 1.497(4) ?
    C2 C3 . 1.532(4) ?
    C2 H2 . 0.9800 ?
    C3 C4 . 1.519(5) ?
    C3 H3A . 0.9700 ?
    C3 H3B . 0.9700 ?
    C4 C5 . 1.516(5) ?
    C4 H4A . 0.9700 ?
    C4 H4B . 0.9700 ?
    C5 C6 . 1.531(5) ?
    C5 H5A . 0.9700 ?
    C5 H5B . 0.9700 ?
    C6 C8 . 1.498(4) ?
    C6 C7 . 1.554(4) ?
    C6 H6 . 0.9800 ?
    C7 N1 . 1.461(4) ?
    C7 C15 . 1.511(4) ?
    C7 H7 . 0.9800 ?
    C8 O1 . 1.216(3) ?
    C9 C10 . 1.384(4) ?
    C9 C14 . 1.384(4) ?
    C10 C11 . 1.386(4) ?
    C10 H10 . 0.9300 ?
    C11 C12 . 1.362(4) ?
    C11 H11 . 0.9300 ?
    C12 C13 . 1.372(5) ?
    C13 C14 . 1.377(5) ?
    C13 H13 . 0.9300 ?
    C14 H14 . 0.9300 ?
    C15 C20 . 1.381(4) ?
    C15 C16 . 1.388(4) ?
    C16 C17 . 1.379(4) ?
    C16 H16 . 0.9300 ?
    C17 C18 . 1.380(4) ?
    C17 H17 . 0.9300 ?
    C18 C19 . 1.369(4) ?
    C19 C20 . 1.392(4) ?
    C19 H19 . 0.9300 ?
    C20 H20 . 0.9300 ?
    N1 H1A . 0.80(3) ?
loop_
    _geom_angle_atom_site_label_1
    _geom_angle_atom_site_label_2
    _geom_angle_atom_site_label_3
    _geom_angle_site_symmetry_1
    _geom_angle_site_symmetry_3
    _geom_angle
    _geom_angle_publ_flag
    N1 C1 C9 . . 112.3(2) ?
    N1 C1 C2 . . 109.5(2) ?
    C9 C1 C2 . . 110.5(2) ?
    N1 C1 H1 . . 108.1 ?
    C9 C1 H1 . . 108.1 ?
    C2 C1 H1 . . 108.1 ?
    C8 C2 C3 . . 109.2(3) ?
    C8 C2 C1 . . 105.7(2) ?
    C3 C2 C1 . . 115.4(2) ?
    C8 C2 H2 . . 108.8 ?
    C3 C2 H2 . . 108.8 ?
    C1 C2 H2 . . 108.8 ?
    C4 C3 C2 . . 114.2(3) ?
    C4 C3 H3A . . 108.7 ?
    C2 C3 H3A . . 108.7 ?
    C4 C3 H3B . . 108.7 ?
    C2 C3 H3B . . 108.7 ?
    H3A C3 H3B . . 107.6 ?
    C5 C4 C3 . . 112.7(3) ?
    C5 C4 H4A . . 109.1 ?
    C3 C4 H4A . . 109.1 ?
    C5 C4 H4B . . 109.1 ?
    C3 C4 H4B . . 109.1 ?
    H4A C4 H4B . . 107.8 ?
    C4 C5 C6 . . 114.0(3) ?
    C4 C5 H5A . . 108.7 ?
    C6 C5 H5A . . 108.7 ?
    C4 C5 H5B . . 108.7 ?
    C6 C5 H5B . . 108.7 ?
    H5A C5 H5B . . 107.6 ?
    C8 C6 C5 . . 108.9(3) ?
    C8 C6 C7 . . 106.3(2) ?
    C5 C6 C7 . . 115.2(2) ?
    C8 C6 H6 . . 108.8 ?
    C5 C6 H6 . . 108.8 ?
    C7 C6 H6 . . 108.8 ?
    N1 C7 C15 . . 112.1(2) ?
    N1 C7 C6 . . 110.0(2) ?
    C15 C7 C6 . . 111.1(2) ?
    N1 C7 H7 . . 107.8 ?
    C15 C7 H7 . . 107.8 ?
    C6 C7 H7 . . 107.8 ?
    O1 C8 C2 . . 123.9(3) ?
    O1 C8 C6 . . 124.0(3) ?
    C2 C8 C6 . . 112.0(2) ?
    C10 C9 C14 . . 118.0(3) ?
    C10 C9 C1 . . 123.1(3) ?
    C14 C9 C1 . . 118.8(3) ?
    C9 C10 C11 . . 120.7(3) ?
    C9 C10 H10 . . 119.7 ?
    C11 C10 H10 . . 119.7 ?
    C12 C11 C10 . . 119.6(3) ?
    C12 C11 H11 . . 120.2 ?
    C10 C11 H11 . . 120.2 ?
    C11 C12 C13 . . 121.0(3) ?
    C11 C12 Br1 . . 119.4(2) ?
    C13 C12 Br1 . . 119.6(2) ?
    C12 C13 C14 . . 119.0(3) ?
    C12 C13 H13 . . 120.5 ?
    C14 C13 H13 . . 120.5 ?
    C13 C14 C9 . . 121.5(3) ?
    C13 C14 H14 . . 119.2 ?
    C9 C14 H14 . . 119.2 ?
    C20 C15 C16 . . 117.9(3) ?
    C20 C15 C7 . . 123.3(3) ?
    C16 C15 C7 . . 118.8(2) ?
    C17 C16 C15 . . 121.8(3) ?
    C17 C16 H16 . . 119.1 ?
    C15 C16 H16 . . 119.1 ?
    C16 C17 C18 . . 118.8(3) ?
    C16 C17 H17 . . 120.6 ?
    C18 C17 H17 . . 120.6 ?
    C19 C18 C17 . . 121.1(3) ?
    C19 C18 Br2 . . 119.8(2) ?
    C17 C18 Br2 . . 119.1(2) ?
    C18 C19 C20 . . 119.3(3) ?
    C18 C19 H19 . . 120.4 ?
    C20 C19 H19 . . 120.4 ?
    C15 C20 C19 . . 121.1(3) ?
    C15 C20 H20 . . 119.4 ?
    C19 C20 H20 . . 119.4 ?
    C1 N1 C7 . . 113.8(2) ?
    C1 N1 H1A . . 110(2) ?
    C7 N1 H1A . . 111(2) ?
loop_
    _geom_torsion_atom_site_label_1
    _geom_torsion_atom_site_label_2
    _geom_torsion_atom_site_label_3
    _geom_torsion_atom_site_label_4
    _geom_torsion_site_symmetry_1
    _geom_torsion_site_symmetry_2
    _geom_torsion_site_symmetry_3
    _geom_torsion_site_symmetry_4
    _geom_torsion
    _geom_torsion_publ_flag
    N1 C1 C2 C8 . . . . -58.5(3) ?
    C9 C1 C2 C8 . . . . 177.2(2) ?
    N1 C1 C2 C3 . . . . 62.2(3) ?
    C9 C1 C2 C3 . . . . -62.1(3) ?
    C8 C2 C3 C4 . . . . 51.9(3) ?
    C1 C2 C3 C4 . . . . -66.9(4) ?
    C2 C3 C4 C5 . . . . -45.1(4) ?
    C3 C4 C5 C6 . . . . 45.8(4) ?
    C4 C5 C6 C8 . . . . -53.2(3) ?
    C4 C5 C6 C7 . . . . 66.0(4) ?
    C8 C6 C7 N1 . . . . 56.8(3) ?
    C5 C6 C7 N1 . . . . -63.8(3) ?
    C8 C6 C7 C15 . . . . -178.4(2) ?
    C5 C6 C7 C15 . . . . 61.0(3) ?
    C3 C2 C8 O1 . . . . 122.1(3) ?
    C1 C2 C8 O1 . . . . -113.2(3) ?
    C3 C2 C8 C6 . . . . -60.8(3) ?
    C1 C2 C8 C6 . . . . 63.9(3) ?
    C5 C6 C8 O1 . . . . -121.4(3) ?
    C7 C6 C8 O1 . . . . 113.9(3) ?
    C5 C6 C8 C2 . . . . 61.4(3) ?
    C7 C6 C8 C2 . . . . -63.2(3) ?
    N1 C1 C9 C10 . . . . -17.2(4) ?
    C2 C1 C9 C10 . . . . 105.4(3) ?
    N1 C1 C9 C14 . . . . 164.3(3) ?
    C2 C1 C9 C14 . . . . -73.0(3) ?
    C14 C9 C10 C11 . . . . -0.4(4) ?
    C1 C9 C10 C11 . . . . -178.8(3) ?
    C9 C10 C11 C12 . . . . 2.1(5) ?
    C10 C11 C12 C13 . . . . -1.8(5) ?
    C10 C11 C12 Br1 . . . . 177.4(2) ?
    C11 C12 C13 C14 . . . . -0.1(5) ?
    Br1 C12 C13 C14 . . . . -179.4(3) ?
    C12 C13 C14 C9 . . . . 1.8(5) ?
    C10 C9 C14 C13 . . . . -1.5(5) ?
    C1 C9 C14 C13 . . . . 176.9(3) ?
    N1 C7 C15 C20 . . . . 12.5(4) ?
    C6 C7 C15 C20 . . . . -111.0(3) ?
    N1 C7 C15 C16 . . . . -167.8(3) ?
    C6 C7 C15 C16 . . . . 68.6(3) ?
    C20 C15 C16 C17 . . . . 0.4(4) ?
    C7 C15 C16 C17 . . . . -179.2(3) ?
    C15 C16 C17 C18 . . . . -0.9(5) ?
    C16 C17 C18 C19 . . . . 0.6(5) ?
    C16 C17 C18 Br2 . . . . 179.6(2) ?
    C17 C18 C19 C20 . . . . 0.1(5) ?
    Br2 C18 C19 C20 . . . . -178.9(2) ?
    C16 C15 C20 C19 . . . . 0.4(4) ?
    C7 C15 C20 C19 . . . . 180.0(3) ?
    C18 C19 C20 C15 . . . . -0.6(5) ?
    C9 C1 N1 C7 . . . . -178.3(2) ?
    C2 C1 N1 C7 . . . . 58.5(3) ?
    C15 C7 N1 C1 . . . . 178.2(2) ?
    C6 C7 N1 C1 . . . . -57.6(3) ?
loop_
    _geom_hbond_atom_site_label_D
    _geom_hbond_atom_site_label_H
    _geom_hbond_atom_site_label_A
    _geom_hbond_site_symmetry_A
    _geom_hbond_distance_DH
    _geom_hbond_distance_HA
    _geom_hbond_distance_DA
    _geom_hbond_angle_DHA
    N1 H1A O1 1_655 0.80(3) 2.42(3) 3.191(3) 162(3)
    C16 H16 O1 2_566 0.93 2.53 3.242(3) 133
