# Supplementary material for: 2,4-Bis(4-bromo­phen­yl)-3-aza­bicyclo­[3.3.1]nonan-9-one
Source: Acta Crystallogr Sect E Struct Rep Online. 2009 May 20;65(Pt 6):o1356. doi: 10.1107/S1600536809017565 (PMC2969662; doi:10.1107/S1600536809017565)
Supplement: Supplementary file 2 [file e-65-o1356-Isup2.hkl]

# 
# h,k,l, Fc-squared, Fo-squared, sigma(Fo-squared) and status flag 
# 
data_I
_shelx_title '    new in P-1' 
_shelx_refln_list_code          4 
_shelx_F_calc_maximum      204.83 
_exptl_crystal_F_000       448.00 
_reflns_d_resolution_high  0.7489 
 
loop_ 
 _symmetry_equiv_pos_as_xyz 
 'x, y, z' 
 '-x, -y, -z' 
 
_cell_length_a     6.9415 
_cell_length_b    10.4489 
_cell_length_c    13.2888 
_cell_angle_alpha 101.542 
_cell_angle_beta  100.391 
_cell_angle_gamma  94.472 
 
_shelx_F_squared_multiplier     1.000 
 
loop_ 
 _refln_index_h 
 _refln_index_k 
 _refln_index_l 
 _refln_F_squared_calc 
 _refln_F_squared_meas 
 _refln_F_squared_sigma 
 _refln_observed_status 
   1   0   0     5379.07     5239.17     43.27 o 
   2   0   0      242.85      236.57      2.74 o 
   3   0   0      546.19      503.98      5.11 o 
   4   0   0     5007.32     5002.44     44.63 o 
   5   0   0       34.14       29.58      2.36 o 
   6   0   0        7.21        1.80      2.63 o 
   7   0   0      153.44      145.94      7.91 o 
   8   0   0       31.70       53.21      7.76 o 
   9   0   0        6.67       -0.80     10.38 o 
  -9   1   0        6.58        9.90     11.20 o 
  -8   1   0        5.81       10.76      6.90 o 
  -7   1   0        9.79        8.70      6.01 o 
  -6   1   0      226.03      236.96      5.69 o 
  -5   1   0      316.44      284.85      5.35 o 
  -4   1   0      168.02      177.72      3.78 o 
  -3   1   0      500.36      552.77      5.68 o 
  -2   1   0     9202.72     9198.78     71.41 o 
  -1   1   0     2911.22     2983.84     38.05 o 
   1   1   0       90.38       91.91      1.41 o 
   2   1   0     3537.28     3440.24     26.99 o 
   3   1   0        4.96        5.75      1.14 o 
   4   1   0      600.30      602.67      6.92 o 
   5   1   0       36.66       39.04      2.62 o 
   6   1   0      331.76      336.50      6.78 o 
   7   1   0       10.70       14.77      5.62 o 
   8   1   0        2.21        0.42      6.52 o 
  -9   2   0       36.83       30.32     11.70 o 
  -8   2   0        3.26        1.86      6.80 o 
  -7   2   0       33.07       27.18      6.60 o 
  -6   2   0       10.31       20.14      3.52 o 
  -5   2   0       37.06       43.38      3.17 o 
  -4   2   0       50.95       47.70      2.64 o 
  -3   2   0     1011.59     1052.74     11.51 o 
  -2   2   0     1007.01      958.62     11.83 o 
  -1   2   0     2168.60     2306.15     42.59 o 
   0   2   0     1110.20     1139.56     35.30 o 
   1   2   0      111.40      104.38      1.86 o 
   2   2   0     2004.96     2021.10     18.85 o 
   3   2   0     1991.00     1944.15     15.92 o 
   4   2   0      440.37      458.86      5.73 o 
   5   2   0       36.46       38.04      3.39 o 
   6   2   0      141.46      145.98      5.23 o 
   7   2   0      147.44      149.90      7.82 o 
   8   2   0      106.93      106.48     13.68 o 
  -9   3   0        0.83        6.29     11.87 o 
  -8   3   0        0.14        8.60      6.91 o 
  -7   3   0      148.05      176.51      7.71 o 
  -6   3   0      102.94       93.43      4.46 o 
  -5   3   0       19.56       23.18      3.00 o 
  -4   3   0       87.64       96.37      3.47 o 
  -3   3   0     3937.67     3912.15     42.12 o 
  -2   3   0     1957.66     1999.53     30.47 o 
  -1   3   0       34.37       29.76      4.73 o 
   0   3   0     2912.43     2890.41     43.79 o 
   1   3   0    14588.34    13895.27    162.13 o 
   2   3   0        9.23       24.86      1.36 o 
   3   3   0      387.97      403.83      5.41 o 
   4   3   0      659.26      659.85      9.18 o 
   5   3   0     2652.32     2667.05     26.30 o 
   6   3   0        6.89        2.43      3.41 o 
   7   3   0        0.62        6.92      5.30 o 
   8   3   0        4.52       20.25     14.28 o 
  -8   4   0        1.90       11.19      7.32 o 
  -7   4   0       12.05        4.82      5.25 o 
  -6   4   0       66.39       63.65      4.31 o 
  -5   4   0      176.28      172.05      4.91 o 
  -4   4   0      754.97      726.36     10.81 o 
  -3   4   0        8.17       11.20      2.13 o 
  -2   4   0      453.30      514.26      9.35 o 
  -1   4   0     2430.98     2356.65     44.05 o 
   0   4   0      916.89      955.49     15.44 o 
   1   4   0     4671.63     4906.36     63.91 o 
   2   4   0      752.58      931.49     10.63 o 
   3   4   0      427.64      417.25      6.03 o 
   4   4   0      300.80      302.94      6.09 o 
   5   4   0      673.45      639.07      9.67 o 
   6   4   0        2.73        1.24      9.28 o 
   7   4   0       41.34       42.29     13.44 o 
   8   4   0       32.92       33.16     15.61 o 
  -8   5   0       43.82       30.41      8.03 o 
  -7   5   0      108.69      106.99      7.07 o 
  -6   5   0        2.90        5.25      4.29 o 
  -5   5   0      161.63      174.60      4.95 o 
  -4   5   0      104.46      100.08      4.33 o 
  -3   5   0      623.28      619.22     11.63 o 
  -2   5   0      104.77      129.53      4.54 o 
  -1   5   0     2062.21     2163.00     44.69 o 
   0   5   0     3137.19     3190.73     42.13 o 
   1   5   0       32.42       42.76      2.49 o 
   2   5   0      640.12      696.15     10.62 o 
   3   5   0     1718.83     1675.52     18.90 o 
   4   5   0      487.26      469.10      7.15 o 
   5   5   0       48.84       52.46      4.51 o 
   6   5   0       49.87       49.86      4.63 o 
   7   5   0      157.34      152.14     17.36 o 
   8   5   0       30.18       35.22     16.54 o 
  -8   6   0       10.00       16.03      9.78 o 
  -7   6   0       96.09      117.87      6.96 o 
  -6   6   0      414.90      445.95     10.31 o 
  -5   6   0      184.76      154.92      5.21 o 
  -4   6   0        1.07        3.41      3.53 o 
  -3   6   0      423.08      389.14     10.58 o 
  -2   6   0     4574.26     4559.51     68.28 o 
  -1   6   0      956.87      988.18     22.95 o 
   0   6   0       50.86       54.96      3.73 o 
   1   6   0     1501.96     1428.25     23.01 o 
   2   6   0     2801.86     2739.07     40.01 o 
   3   6   0        8.05        9.76      2.27 o 
   4   6   0      192.83      181.51      5.22 o 
   5   6   0      251.37      276.97     17.94 o 
   6   6   0      160.06      177.25     16.43 o 
   7   6   0      103.99       92.79     16.54 o 
  -8   7   0      153.49      154.71     16.06 o 
  -7   7   0      105.87      100.16      8.23 o 
  -6   7   0       41.63       19.43      4.89 o 
  -5   7   0       40.09       41.14      4.46 o 
  -4   7   0      462.84      473.71     10.76 o 
  -3   7   0      436.67      413.50     11.38 o 
  -2   7   0      177.51      177.43      5.47 o 
  -1   7   0      505.43      492.21     10.22 o 
   0   7   0     1524.58     1503.68     24.67 o 
   1   7   0      814.26      823.00     14.60 o 
   2   7   0      588.87      558.38     11.04 o 
   3   7   0        9.69       12.04      2.51 o 
   4   7   0      129.31      152.96     11.74 o 
   5   7   0        1.41       -4.07     10.11 o 
   6   7   0      272.80      225.87     18.33 o 
   7   7   0        0.80        0.89     15.23 o 
  -7   8   0        1.59       -4.78      6.81 o 
  -6   8   0        0.69        1.16      6.00 o 
  -5   8   0        0.11       -3.68      6.32 o 
  -4   8   0      263.73      274.55     21.73 o 
  -3   8   0      212.19      207.87      7.24 o 
  -2   8   0      271.52      247.03      6.34 o 
  -1   8   0       35.70       37.67      3.86 o 
   0   8   0     1222.40     1216.85     21.05 o 
   1   8   0      320.98      304.35      8.97 o 
   2   8   0       18.81       15.55      6.40 o 
   4   8   0      767.24      719.38     27.20 o 
   5   8   0       88.14      111.93     14.26 o 
   6   8   0       54.18       50.17     13.75 o 
  -7   9   0       16.13       15.24      9.29 o 
  -6   9   0       33.62       33.48      8.91 o 
  -5   9   0      283.53      307.87     13.14 o 
  -4   9   0      116.07      115.14      8.06 o 
  -3   9   0      221.10      219.10      8.21 o 
  -2   9   0      400.88      441.32     10.29 o 
  -1   9   0     1069.20     1083.35     19.69 o 
   0   9   0       41.46       33.53      4.06 o 
   1   9   0        5.48        5.28      5.50 o 
   5   9   0       41.05       47.27     12.79 o 
   6   9   0       78.93       87.52     16.62 o 
  -6  10   0       19.05       14.84     12.32 o 
  -5  10   0       19.73        5.31     10.71 o 
  -4  10   0        2.69        9.92      6.84 o 
  -3  10   0      606.77      658.38     32.20 o 
  -2  10   0      268.21      261.99     11.06 o 
  -1  10   0       30.47       29.72      4.36 o 
   0  10   0       39.84       32.89      8.83 o 
  -6  11   0       52.06       44.44     14.84 o 
  -5  11   0       54.58       43.90     13.02 o 
  -4  11   0       20.87       40.68     11.00 o 
  -3  11   0      126.32      143.66     11.51 o 
  -2  11   0      263.94      283.06     14.84 o 
  -1  11   0        0.10       -2.21      6.63 o 
  -5  12   0       61.30       71.98     15.07 o 
  -4  12   0      295.50      368.37     21.66 o 
   2 -12   1      305.94      317.03     17.55 o 
   3 -12   1      241.97      287.98     17.24 o 
   4 -12   1       61.12       70.55     12.55 o 
   5 -12   1       98.21       93.64     15.03 o 
   2 -11   1        9.95       16.74      7.71 o 
   3 -11   1       15.08       -5.93      8.37 o 
   4 -11   1       17.13       12.71      9.96 o 
   5 -11   1       12.86       16.16     12.17 o 
   6 -11   1        0.72       23.56     13.02 o 
  -1 -10   1      143.33      121.15     11.20 o 
   0 -10   1        6.70        9.40      5.65 o 
   1 -10   1      170.78      183.74      8.78 o 
   2 -10   1       75.67       86.60      6.69 o 
   3 -10   1        1.77       -1.54      5.58 o 
   4 -10   1      187.94      151.22      9.27 o 
   5 -10   1      257.83      246.19     11.90 o 
   6 -10   1       91.53       87.05     10.33 o 
  -6  -9   1       79.12       87.87     16.78 o 
  -5  -9   1       62.83       56.68     13.44 o 
  -2  -9   1      111.94      123.63      7.10 o 
  -1  -9   1     1236.46     1256.58     22.06 o 
   0  -9   1     1200.72     1194.38     24.92 o 
   1  -9   1      122.74      128.41      7.33 o 
   2  -9   1      271.30      296.40     10.83 o 
   3  -9   1      940.58      933.48     17.71 o 
   4  -9   1      403.60      437.73     14.01 o 
   5  -9   1       39.69       46.87     10.67 o 
   6  -9   1        3.93        1.28      7.95 o 
   7  -9   1       18.00       16.59      9.84 o 
  -6  -8   1       59.09       49.13     15.11 o 
  -5  -8   1       10.04       15.15     10.85 o 
  -4  -8   1      454.97      413.85     20.38 o 
  -3  -8   1       97.82      111.36      6.53 o 
  -2  -8   1     1497.46     1405.19     20.32 o 
  -1  -8   1       84.30       77.09      4.55 o 
   0  -8   1      511.47      533.79     11.15 o 
   1  -8   1      940.90      904.22     16.55 o 
   2  -8   1     1226.78     1228.46     26.29 o 
   3  -8   1       28.78       28.86      4.19 o 
   4  -8   1       34.69       44.59      4.99 o 
   5  -8   1       54.18       50.38      5.65 o 
   6  -8   1       10.11       14.97      6.02 o 
   7  -8   1       14.17       -2.06     19.86 o 
  -7  -7   1        6.35      -10.19     15.07 o 
  -6  -7   1       72.78       79.97     13.95 o 
  -5  -7   1      178.26      196.54     15.50 o 
  -4  -7   1      122.83      145.31      7.81 o 
  -3  -7   1        1.49        3.90      2.88 o 
  -2  -7   1     1255.03     1219.49     17.73 o 
  -1  -7   1      657.01      633.04     12.02 o 
   0  -7   1       84.79       94.32      4.23 o 
   1  -7   1      441.87      462.71      9.78 o 
   2  -7   1     1599.61     1616.92     26.73 o 
   3  -7   1      726.37      754.14     14.25 o 
   4  -7   1       68.61       66.74      6.84 o 
   5  -7   1      395.37      360.09      7.99 o 
   6  -7   1       78.48       91.44      6.05 o 
   7  -7   1        1.74       -1.92      7.99 o 
   8  -7   1        0.95       19.46     11.27 o 
  -7  -6   1      108.23      107.82     16.97 o 
  -6  -6   1       26.03       13.95      5.75 o 
  -5  -6   1      187.89      183.65      9.01 o 
  -4  -6   1      567.11      560.22      8.32 o 
  -3  -6   1     1893.02     1770.05     18.67 o 
  -2  -6   1      118.33      112.68      3.02 o 
  -1  -6   1        3.41        4.76      2.35 o 
   0  -6   1     4225.42     4450.05     67.83 o 
   1  -6   1     3746.40     3673.82     56.50 o 
   2  -6   1       97.27       99.18      5.08 o 
   3  -6   1      537.89      503.27     18.60 o 
   4  -6   1     1887.93     1880.54     37.30 o 
   5  -6   1      184.02      208.69      6.15 o 
   6  -6   1       61.77       64.57      5.55 o 
   7  -6   1       55.15       63.93      7.80 o 
   8  -6   1       14.61        7.33      7.56 o 
  -8  -5   1       25.90       12.32     15.15 o 
  -7  -5   1       22.91       17.41      6.49 o 
  -6  -5   1       32.18       33.22      6.23 o 
  -5  -5   1      471.58      476.91      8.17 o 
  -4  -5   1       88.25       88.08      4.12 o 
  -3  -5   1      188.69      177.64      4.35 o 
  -2  -5   1      840.36      877.61     10.55 o 
  -1  -5   1     2430.07     2312.93     27.84 o 
   0  -5   1       47.06       59.73      2.78 o 
   1  -5   1      520.08      536.72     12.35 o 
   2  -5   1     1148.83     1176.21     23.68 o 
   3  -5   1     1609.54     1645.03     32.07 o 
   4  -5   1       38.42       55.24      3.19 o 
   5  -5   1      164.86      165.10      4.85 o 
   6  -5   1       14.03       14.05      4.33 o 
   7  -5   1       52.58       69.14      7.40 o 
   8  -5   1        4.87       19.20      7.76 o 
  -8  -4   1       43.07       39.36     14.33 o 
  -7  -4   1       10.16       12.02      6.95 o 
  -6  -4   1       19.35       10.35      4.36 o 
  -5  -4   1       55.66       50.79      3.49 o 
  -4  -4   1      368.14      376.05      6.72 o 
  -3  -4   1      387.42      392.08      5.51 o 
  -2  -4   1     1826.78     1955.64     19.95 o 
  -1  -4   1      888.09      808.55      9.49 o 
   0  -4   1     2164.34     2058.32     31.80 o 
   1  -4   1       72.00       72.69      2.76 o 
   2  -4   1      971.04     1001.32     36.83 o 
   3  -4   1     3859.34     3905.26     58.79 o 
   4  -4   1     1353.01     1350.15     17.77 o 
   5  -4   1       21.95       17.29      2.95 o 
   6  -4   1      111.86       93.66      5.18 o 
   7  -4   1      120.18      125.44     13.66 o 
   8  -4   1       42.75       46.87      7.91 o 
  -8  -3   1        4.24        2.94     12.90 o 
  -7  -3   1       84.77       76.52      7.19 o 
  -6  -3   1      115.20      128.66      4.52 o 
  -5  -3   1      350.92      311.61      5.23 o 
  -4  -3   1        2.08        1.59      2.02 o 
  -3  -3   1     2744.13     2719.45     27.42 o 
  -2  -3   1    12253.95    12025.32    108.69 o 
  -1  -3   1      129.62      112.48      2.51 o 
   0  -3   1      121.21      135.47      2.85 o 
   1  -3   1     7264.76     7265.76    108.91 o 
   2  -3   1     3931.30     3912.24    109.78 o 
   3  -3   1       14.50       18.37      1.79 o 
   4  -3   1      260.50      248.65      5.02 o 
   5  -3   1     1263.44     1305.13     16.53 o 
   6  -3   1      101.45      131.05      5.05 o 
   7  -3   1       13.18       16.05      6.13 o 
   8  -3   1       12.73       29.35      7.75 o 
  -8  -2   1       28.54       27.84      8.31 o 
  -7  -2   1        1.02       -3.59      6.62 o 
  -6  -2   1      643.47      626.15      9.35 o 
  -5  -2   1      180.47      166.38      4.14 o 
  -4  -2   1     2228.30     2213.66     21.87 o 
  -3  -2   1       95.88      125.82      4.11 o 
  -2  -2   1     1561.14     1545.90     14.75 o 
  -1  -2   1     1105.22     1180.48     13.10 o 
   0  -2   1     4595.12     4550.58     59.53 o 
   1  -2   1     5338.29     5801.83    105.62 o 
   2  -2   1      451.07      466.55      7.35 o 
   3  -2   1       48.41       40.01      1.81 o 
   4  -2   1      739.90      798.29     10.51 o 
   5  -2   1      192.85      177.95      4.97 o 
   6  -2   1        1.13        6.11      3.42 o 
   7  -2   1       38.44       48.53      6.64 o 
   8  -2   1       13.08       17.56      7.26 o 
   9  -2   1        0.11      -12.24     14.41 o 
  -9  -1   1        7.25       -2.48     10.86 o 
  -8  -1   1       18.43       22.86      7.22 o 
  -7  -1   1        4.61        2.97      5.75 o 
  -6  -1   1       22.90       14.81      2.96 o 
  -5  -1   1        0.36       -2.21      2.21 o 
  -4  -1   1     1183.04     1154.17     11.57 o 
  -3  -1   1     1080.77     1046.22     10.82 o 
  -2  -1   1      259.77      289.31      3.27 o 
  -1  -1   1     7477.16     7166.95     65.19 o 
   0  -1   1      355.33      368.28      7.98 o 
   1  -1   1     2555.34     2603.13     34.87 o 
   2  -1   1     1434.78     1426.57     14.02 o 
   3  -1   1     3010.63     3114.46     29.96 o 
   4  -1   1      445.20      375.32      6.37 o 
   5  -1   1       92.33       85.97      3.92 o 
   6  -1   1      104.13      102.07      4.37 o 
   7  -1   1       28.88       26.60      6.28 o 
   8  -1   1       46.04       48.19      7.78 o 
  -9   0   1       39.73       52.02     25.65 o 
  -8   0   1        3.77       11.27      7.02 o 
  -7   0   1      123.44      118.78      6.87 o 
  -6   0   1      146.91      143.82      4.29 o 
  -5   0   1      912.49      912.73     10.05 o 
  -4   0   1      268.49      290.21      4.28 o 
  -3   0   1      503.29      514.59      5.26 o 
  -2   0   1     9671.38     9591.20     71.38 o 
  -1   0   1      379.38      419.54      3.88 o 
   0   0   1      177.06       -0.19      0.19 o 
   1   0   1     2285.41     2259.04     18.96 o 
   2   0   1    18282.21    17553.17    142.52 o 
   3   0   1      813.77      756.53      6.63 o 
   4   0   1        7.08        4.95      1.65 o 
   5   0   1      214.84      224.43      4.80 o 
   6   0   1      357.71      389.90      7.26 o 
   7   0   1        1.69        5.66      5.61 o 
   8   0   1       65.94       59.06      7.47 o 
  -9   1   1       72.06       75.77     16.64 o 
  -8   1   1        4.94       11.67      9.22 o 
  -7   1   1      145.09      151.77      7.15 o 
  -6   1   1      238.29      217.83      5.39 o 
  -5   1   1       92.04       85.14      3.03 o 
  -4   1   1     2066.89     2197.53     20.50 o 
  -3   1   1     2098.76     2114.37     17.37 o 
  -2   1   1       12.44       17.85      0.99 o 
  -1   1   1    13225.94    12945.89    133.44 o 
   0   1   1     1630.45     1661.01     31.90 o 
   1   1   1     1519.86     1614.31     13.97 o 
   2   1   1      671.94      711.10      6.10 o 
   3   1   1      735.52      714.65      6.82 o 
   4   1   1      290.25      307.38      4.83 o 
   5   1   1        9.26       13.41      2.26 o 
   6   1   1      343.30      312.92      6.44 o 
   7   1   1       43.54       37.68      5.96 o 
   8   1   1       47.10       50.37      9.57 o 
  -9   2   1        0.57       12.04     10.94 o 
  -8   2   1       10.53       14.70      7.38 o 
  -7   2   1        3.18        0.31      4.84 o 
  -6   2   1       57.83       56.43      4.86 o 
  -5   2   1       50.79       46.30      3.30 o 
  -4   2   1        0.65        2.89      2.03 o 
  -3   2   1     1930.59     1857.31     17.92 o 
  -2   2   1     1293.18     1329.82     14.56 o 
  -1   2   1      198.66      176.11      3.21 o 
   0   2   1      458.55      485.33      9.51 o 
   1   2   1     7046.00     7033.01     63.55 o 
   2   2   1     1031.20     1019.15      8.75 o 
   3   2   1      378.11      399.51      4.16 o 
   4   2   1      231.30      217.05      4.47 o 
   5   2   1      407.26      392.63      5.67 o 
   6   2   1       47.29       45.60      4.70 o 
   7   2   1        6.01        6.11      4.81 o 
   8   2   1       38.92       46.39     10.08 o 
  -9   3   1        0.55        0.24      8.35 o 
  -8   3   1      106.69      105.63     10.73 o 
  -7   3   1      113.47      116.43      7.28 o 
  -6   3   1        2.17       -0.83      3.41 o 
  -5   3   1     1214.64     1202.31     18.68 o 
  -4   3   1     2756.92     2715.02     30.28 o 
  -3   3   1      625.97      683.07      9.28 o 
  -2   3   1        6.64        2.90      1.64 o 
  -1   3   1    12585.37    12600.63    185.78 o 
   0   3   1     4493.75     4591.28    118.36 o 
   1   3   1        8.62       10.78      1.10 o 
   2   3   1      686.53      715.09      7.21 o 
   3   3   1     6434.06     6357.36     57.80 o 
   4   3   1        3.16        1.49      1.73 o 
   5   3   1       48.21       44.86      2.46 o 
   6   3   1       52.07       63.64      5.01 o 
   7   3   1      459.82      492.37     17.67 o 
   8   3   1       46.58       43.29     10.05 o 
  -9   4   1        9.58        7.17     10.92 o 
  -8   4   1      132.50      147.96      9.54 o 
  -7   4   1       11.78       19.14      4.96 o 
  -6   4   1      114.47       99.00      4.61 o 
  -5   4   1      199.52      190.99      5.44 o 
  -4   4   1      885.44      879.09     12.47 o 
  -3   4   1     1326.05     1327.99     18.49 o 
  -2   4   1     4227.67     4468.90     66.52 o 
  -1   4   1      447.96      563.50     10.49 o 
   0   4   1      460.63      513.79     10.77 o 
   1   4   1     3341.24     3361.12     35.65 o 
   2   4   1      323.10      306.34      4.11 o 
   3   4   1      945.23      923.74     11.00 o 
   4   4   1      370.63      347.45      5.73 o 
   5   4   1      452.60      477.66     10.02 o 
   6   4   1       45.33       38.15      7.82 o 
   7   4   1      152.14      147.54     11.30 o 
   8   4   1        5.19       10.96     14.72 o 
  -8   5   1       17.99       16.97     10.20 o 
  -7   5   1        2.10       -1.03      6.75 o 
  -6   5   1      115.01      136.24      5.83 o 
  -5   5   1      964.18      937.63     12.78 o 
  -4   5   1        1.45        2.14      2.84 o 
  -3   5   1       49.67       51.10      3.95 o 
  -2   5   1     1909.06     1803.89     28.09 o 
  -1   5   1     1624.73     1734.89     26.68 o 
   0   5   1       24.25       24.37      2.97 o 
   1   5   1      686.84      637.79      9.34 o 
   2   5   1     2488.70     2373.64     25.54 o 
   3   5   1        0.96        2.08      1.98 o 
   4   5   1      406.71      407.79      7.40 o 
   5   5   1       86.19       98.30      8.64 o 
   6   5   1       53.87       40.95     12.24 o 
   7   5   1       12.76       22.20     13.48 o 
  -8   6   1        5.80       -5.68     10.18 o 
  -7   6   1      219.61      232.62     20.84 o 
  -6   6   1       23.46       23.06      4.33 o 
  -5   6   1      303.71      314.28     10.65 o 
  -4   6   1      807.03      830.11     15.29 o 
  -3   6   1     1562.16     1545.55     25.18 o 
  -2   6   1       89.36       86.65      3.86 o 
  -1   6   1      211.22      223.98      5.65 o 
   0   6   1     6811.30     6807.74    102.66 o 
   1   6   1      979.26      994.18     14.05 o 
   2   6   1      142.41      132.90      3.74 o 
   3   6   1       12.67       21.01      2.25 o 
   4   6   1     1024.81     1070.84     23.28 o 
   5   6   1        5.61       13.52      9.72 o 
   6   6   1       54.74       57.69     13.17 o 
   7   6   1        5.36        2.83     14.06 o 
  -8   7   1        9.56       -6.32     21.66 o 
  -7   7   1        5.10       12.21      7.32 o 
  -6   7   1        5.99        5.72      5.61 o 
  -5   7   1       81.74       79.76      8.45 o 
  -4   7   1        4.04        0.63      4.06 o 
  -3   7   1       51.30       44.98      5.14 o 
  -2   7   1      380.16      402.57      8.73 o 
  -1   7   1      364.03      385.70      7.21 o 
   0   7   1      447.94      445.93      9.30 o 
   1   7   1      676.68      702.17     13.38 o 
   2   7   1      254.53      249.80      7.07 o 
   3   7   1      259.39      257.14      5.67 o 
   4   7   1      172.63      156.68     12.09 o 
   5   7   1       21.99       24.14     11.08 o 
   6   7   1      106.19      129.05     15.69 o 
   7   7   1        2.52       11.74     15.57 o 
  -7   8   1       21.43       14.81      7.21 o 
  -6   8   1       34.30       50.08     11.23 o 
  -5   8   1       71.51       75.79      7.68 o 
  -4   8   1      464.59      427.42     13.30 o 
  -3   8   1       36.54       32.18      5.18 o 
  -2   8   1      334.45      347.90      8.56 o 
  -1   8   1     1733.37     1738.89     24.30 o 
   0   8   1     4433.64     4579.15     70.40 o 
   1   8   1       14.33       10.82      2.68 o 
   2   8   1      555.01      565.85     12.85 o 
   4   8   1        7.89        4.18      8.68 o 
   5   8   1      107.24      111.70     14.22 o 
   6   8   1       60.71       49.94     14.99 o 
  -7   9   1      104.94      129.92     40.89 o 
  -6   9   1      239.36      221.61     24.50 o 
  -5   9   1       51.00       41.68      8.02 o 
  -4   9   1      120.99      137.19      8.69 o 
  -3   9   1      448.90      499.46     11.66 o 
  -2   9   1     1610.51     1577.30     26.33 o 
  -1   9   1       24.42       19.37      3.38 o 
   0   9   1      129.00      139.02      5.17 o 
   5   9   1      174.03      222.97     17.09 o 
  -6  10   1        0.13       31.38     13.60 o 
  -5  10   1       91.89      115.76     13.68 o 
  -4  10   1       85.48       84.42      8.29 o 
  -3  10   1        0.08       -5.64      5.64 o 
  -2  10   1       36.96       29.44      7.36 o 
  -1  10   1      277.31      303.48     10.20 o 
  -6  11   1        3.58       -2.60     13.44 o 
  -5  11   1       24.37       45.48     12.82 o 
  -4  11   1      172.86      197.67     14.41 o 
  -3  11   1      113.15      108.40     11.16 o 
   2 -12   2      144.99      176.90     13.02 o 
   3 -12   2       36.07       23.59     10.31 o 
   4 -12   2      114.00       99.88     13.52 o 
   5 -12   2       52.83       70.20     14.30 o 
   1 -11   2       92.95      112.74     12.20 o 
   2 -11   2        0.08       -5.19      8.72 o 
   3 -11   2       35.83       28.25      6.94 o 
   4 -11   2        0.43      -10.40     11.56 o 
   5 -11   2       17.82       23.72      8.79 o 
   6 -11   2        3.15       10.89     14.18 o 
  -1 -10   2      311.65      338.10     14.22 o 
   0 -10   2      330.46      351.62     12.17 o 
   1 -10   2       63.40       69.87      8.79 o 
   2 -10   2      246.97      221.84     14.33 o 
   3 -10   2      484.30      499.70     16.04 o 
   4 -10   2      178.47      209.98     11.35 o 
   5 -10   2       24.90       28.06      7.97 o 
   6 -10   2       31.74       17.25      9.61 o 
  -6  -9   2      126.61      144.63     19.18 o 
  -5  -9   2       37.02       43.59     13.41 o 
  -3  -9   2       36.95       44.98      8.79 o 
  -2  -9   2      808.80      855.90     42.73 o 
  -1  -9   2      105.49      114.93      5.76 o 
   0  -9   2      286.59      290.80     10.29 o 
   1  -9   2     2088.60     2111.32     42.77 o 
   2  -9   2     1278.48     1294.60     45.56 o 
   3  -9   2        2.27       -2.69      4.15 o 
   4  -9   2        1.70        1.97      5.92 o 
   5  -9   2      120.73      112.24      9.00 o 
   6  -9   2       24.11       14.94      8.49 o 
   7  -9   2        8.13        9.17     20.86 o 
  -6  -8   2       89.17      102.59     16.74 o 
  -5  -8   2       92.89      100.92      7.71 o 
  -4  -8   2      221.53      225.69     11.02 o 
  -3  -8   2      123.45      137.49      5.79 o 
  -2  -8   2      603.03      617.31     12.74 o 
  -1  -8   2        1.49        1.21      3.91 o 
   0  -8   2     1273.75     1271.32     31.64 o 
   1  -8   2       38.78       45.81      5.83 o 
   2  -8   2      169.35      174.54      8.00 o 
   3  -8   2       87.07       76.23      5.02 o 
   4  -8   2       24.96       30.58      6.16 o 
   5  -8   2        2.55       -5.16      5.88 o 
   6  -8   2       12.20        5.46      5.95 o 
   7  -8   2       15.03       19.96      9.04 o 
  -7  -7   2       20.76       30.45     14.80 o 
  -6  -7   2        3.26       13.22      6.85 o 
  -5  -7   2      168.91      169.26     11.95 o 
  -4  -7   2      181.59      189.48      6.35 o 
  -3  -7   2      714.81      685.87      9.56 o 
  -2  -7   2       21.80       29.57      2.91 o 
  -1  -7   2        3.26        4.55      3.06 o 
   0  -7   2     1705.49     1687.90     27.41 o 
   1  -7   2     2001.41     2043.16     32.81 o 
   2  -7   2      351.57      347.87     10.35 o 
   3  -7   2      175.09      153.03      5.94 o 
   4  -7   2      432.39      399.86     10.07 o 
   5  -7   2      223.87      230.39      6.74 o 
   6  -7   2       87.20       85.26      5.99 o 
   7  -7   2       39.03       33.88      7.24 o 
   8  -7   2        0.54       -5.87     10.11 o 
  -7  -6   2       28.92       26.81     15.07 o 
  -6  -6   2       35.33       36.68      7.77 o 
  -5  -6   2      356.51      359.40     11.50 o 
  -4  -6   2      110.81      117.91      3.95 o 
  -3  -6   2      554.14      531.48      7.74 o 
  -2  -6   2      249.23      227.79      4.81 o 
  -1  -6   2     2706.78     2486.53     33.86 o 
   0  -6   2      519.69      475.09      9.27 o 
   1  -6   2       45.82       44.48      3.08 o 
   2  -6   2     1009.29      953.13     19.94 o 
   3  -6   2     1212.77     1142.41     23.58 o 
   4  -6   2       29.55       23.49      4.78 o 
   5  -6   2       47.13       39.20      3.37 o 
   6  -6   2      135.26      133.52      5.64 o 
   7  -6   2       30.23       65.20      7.53 o 
   8  -6   2       28.97        8.58      8.47 o 
  -8  -5   2       50.54       85.35     16.66 o 
  -7  -5   2      115.59      121.94      9.30 o 
  -6  -5   2      760.19      737.91     19.85 o 
  -5  -5   2      152.45      154.80      7.74 o 
  -4  -5   2        3.88        4.48      2.58 o 
  -3  -5   2      940.17      907.78     11.33 o 
  -2  -5   2     2048.71     2175.68     26.62 o 
  -1  -5   2     4285.91     4413.26     52.09 o 
   0  -5   2       75.06       67.87      2.63 o 
   1  -5   2      626.94      568.72     10.36 o 
   2  -5   2      513.20      571.49     32.08 o 
   3  -5   2     1488.07     1522.79     24.71 o 
   4  -5   2       48.53       42.52      3.55 o 
   5  -5   2      148.73      176.52      4.93 o 
   6  -5   2      104.36       68.60      5.97 o 
   7  -5   2       27.45       23.80      6.61 o 
   8  -5   2       30.69       33.14      7.91 o 
  -8  -4   2       44.31       40.22     15.92 o 
  -7  -4   2       36.53       27.51      7.94 o 
  -6  -4   2      523.72      544.65     12.03 o 
  -5  -4   2       88.71       97.74      3.80 o 
  -4  -4   2      427.88      439.62      7.16 o 
  -3  -4   2      762.84      709.59      8.52 o 
  -2  -4   2     4543.28     4313.03     46.44 o 
  -1  -4   2      579.64      606.18      8.24 o 
   0  -4   2       48.70       50.79      2.04 o 
   1  -4   2     3394.38     3469.39     82.01 o 
   2  -4   2     2445.63     2273.86    156.05 o 
   3  -4   2      204.76      218.38      7.98 o 
   4  -4   2      320.06      295.52      6.15 o 
   5  -4   2     1143.76     1119.15     14.54 o 
   6  -4   2      188.05      193.15      6.58 o 
   7  -4   2       28.50       25.59      5.12 o 
   8  -4   2       28.77       25.34      7.43 o 
  -8  -3   2       60.26       66.87      9.63 o 
  -7  -3   2       37.82       41.73      8.14 o 
  -6  -3   2       37.53       38.78      3.98 o 
  -5  -3   2        1.27       -1.75      2.59 o 
  -4  -3   2     3175.66     3137.13     32.53 o 
  -3  -3   2      128.72      116.38      2.96 o 
  -2  -3   2        0.84       -0.51      1.09 o 
  -1  -3   2     1262.70     1246.04     13.96 o 
   0  -3   2    14498.86    13819.90    180.25 o 
   1  -3   2      784.32      754.28     26.62 o 
   2  -3   2      210.97      207.34      4.85 o 
   3  -3   2     2362.45     2377.40     29.08 o 
   4  -3   2      601.72      603.38      8.53 o 
   5  -3   2        5.41       -0.66      2.80 o 
   6  -3   2       35.44       36.50      3.90 o 
   7  -3   2       31.48       48.79      6.50 o 
   8  -3   2        1.16       -2.33      6.38 o 
  -8  -2   2        1.22       -2.68      7.22 o 
  -7  -2   2        1.58       -4.43      4.93 o 
  -6  -2   2      938.88      910.94     10.67 o 
  -5  -2   2      321.43      328.95      6.21 o 
  -4  -2   2      201.21      180.79      3.75 o 
  -3  -2   2        3.03        2.04      1.34 o 
  -2  -2   2     4579.99     4635.03     42.46 o 
  -1  -2   2      213.48      193.18      3.41 o 
   0  -2   2      922.82      941.94     14.79 o 
   1  -2   2     4148.35     4299.67     56.34 o 
   2  -2   2     4101.31     4154.18     49.61 o 
   3  -2   2        5.36        1.46      1.54 o 
   4  -2   2     1309.60     1332.02     17.75 o 
   5  -2   2       13.53       10.29      3.33 o 
   6  -2   2        7.70        0.53      2.43 o 
   7  -2   2       85.59       56.04      9.02 o 
   8  -2   2        5.55        7.77      5.31 o 
  -9  -1   2        2.93       14.82     11.59 o 
  -8  -1   2       23.44       16.84      7.33 o 
  -7  -1   2       27.50       27.54      5.34 o 
  -6  -1   2       35.17       34.88      3.27 o 
  -5  -1   2      643.47      668.78      8.09 o 
  -4  -1   2      155.77      157.79      4.51 o 
  -3  -1   2      167.77      172.21      2.83 o 
  -2  -1   2     3111.69     3019.85     23.93 o 
  -1  -1   2    14878.81    13995.75    159.85 o 
   0  -1   2      104.00      115.16      2.06 o 
   1  -1   2        6.41        6.26      0.68 o 
   2  -1   2      316.39      368.59      4.34 o 
   3  -1   2     3401.25     3490.56     31.19 o 
   4  -1   2        5.18        6.78      1.90 o 
   5  -1   2      205.85      210.15      4.71 o 
   6  -1   2       88.98       84.22      3.76 o 
   7  -1   2        4.05        6.34      4.91 o 
   8  -1   2       19.45       13.68      5.81 o 
  -9   0   2       24.07       28.64     11.90 o 
  -8   0   2        1.50       -4.97      6.61 o 
  -7   0   2      251.61      261.54      8.08 o 
  -6   0   2       41.39       54.51      3.86 o 
  -5   0   2       76.94       81.79      3.04 o 
  -4   0   2       15.69        6.96      1.75 o 
  -3   0   2     5950.70     6010.02     45.38 o 
  -2   0   2     1736.01     1735.93     14.94 o 
  -1   0   2      123.43      112.23      1.58 o 
   0   0   2      175.77      177.51      3.31 o 
   1   0   2    17267.61    16304.51    234.99 o 
   2   0   2      446.75      425.23      3.96 o 
   3   0   2      206.26      239.89      3.32 o 
   4   0   2      654.93      634.39      7.71 o 
   5   0   2      661.07      696.65     10.00 o 
   6   0   2       20.41        9.23      1.83 o 
   7   0   2       10.07        4.83      6.46 o 
   8   0   2       23.58       30.31      5.41 o 
  -9   1   2        9.72       14.94      8.39 o 
  -8   1   2        2.91       -0.16      6.94 o 
  -7   1   2      236.31      233.18     11.18 o 
  -6   1   2        9.09        9.95      2.94 o 
  -5   1   2      561.72      537.04      7.42 o 
  -4   1   2       80.12       85.54      2.75 o 
  -3   1   2     2289.90     2262.96     20.33 o 
  -2   1   2        0.37       -0.61      0.61 o 
  -1   1   2     4275.55     4310.88     48.24 o 
   0   1   2       29.99       20.22      1.27 o 
   1   1   2     5482.99     5685.31     65.32 o 
   2   1   2       27.36       24.54      1.17 o 
   3   1   2      218.27      210.64      2.81 o 
   4   1   2      484.16      443.64      5.41 o 
   5   1   2      780.69      730.71      8.93 o 
   6   1   2       18.86       24.98      4.02 o 
   7   1   2      106.82      115.93      5.74 o 
   8   1   2        0.29       -6.30     15.79 o 
  -9   2   2       58.87       80.25     10.71 o 
  -8   2   2       42.57       46.81     12.80 o 
  -7   2   2        9.25       11.77      4.77 o 
  -6   2   2        9.06        6.01      3.41 o 
  -5   2   2      465.69      443.27      7.06 o 
  -4   2   2     1939.66     1930.27     19.06 o 
  -3   2   2      157.63      162.48      3.08 o 
  -2   2   2     1232.25     1265.03     13.99 o 
  -1   2   2     6068.36     6091.31     76.16 o 
   0   2   2     5895.26     6096.82     91.63 o 
   1   2   2        3.30        3.26      0.86 o 
   2   2   2      657.99      669.69      6.59 o 
   3   2   2     3867.92     3861.08     31.78 o 
   4   2   2     1525.09     1527.73     15.38 o 
   5   2   2      129.31      129.06      3.61 o 
   6   2   2       26.31       14.93      5.37 o 
   7   2   2       30.43       23.71     10.65 o 
   8   2   2        1.76        2.24      9.69 o 
  -9   3   2       15.00        7.21     10.91 o 
  -8   3   2       11.59       13.90      7.26 o 
  -7   3   2       35.26       45.01      5.25 o 
  -6   3   2      961.48      969.10     16.32 o 
  -5   3   2      299.23      285.29      7.03 o 
  -4   3   2      200.43      203.38      6.10 o 
  -3   3   2     2536.86     2567.46     27.71 o 
  -2   3   2    11887.43    12275.03    137.55 o 
  -1   3   2      465.14      472.81      8.87 o 
   0   3   2       30.61       38.65      1.56 o 
   1   3   2     2595.18     2434.32     28.52 o 
   2   3   2     3903.05     3990.17     36.19 o 
   3   3   2        8.93       14.00      1.56 o 
   4   3   2       11.15       22.27      2.22 o 
   5   3   2      106.38      127.81      3.87 o 
   6   3   2       29.81       39.43      8.27 o 
   7   3   2        7.98       -2.18      8.23 o 
   8   3   2       10.40       27.65     10.32 o 
  -9   4   2        0.60       -5.80     11.39 o 
  -8   4   2        5.03        3.21      9.66 o 
  -7   4   2        1.48        2.49      4.71 o 
  -6   4   2      515.62      515.07      9.37 o 
  -5   4   2      330.47      351.86      6.92 o 
  -4   4   2      544.58      544.17      8.66 o 
  -3   4   2       11.33       16.62      2.28 o 
  -2   4   2     6790.87     7284.64     92.11 o 
  -1   4   2      321.88      315.35      6.10 o 
   0   4   2     1557.30     1530.84     23.53 o 
   1   4   2      248.14      247.71      4.26 o 
   2   4   2     1476.25     1432.15     14.46 o 
   3   4   2        0.03        1.13      1.54 o 
   4   4   2        5.98       10.20      2.27 o 
   5   4   2      158.71      144.30      5.76 o 
   6   4   2      122.65      104.07      9.05 o 
   7   4   2        8.10       21.90      8.99 o 
   8   4   2       15.00        1.82     15.19 o 
  -8   5   2       51.11       65.40     12.01 o 
  -7   5   2       86.75       86.13      6.95 o 
  -6   5   2       19.65       21.25      3.94 o 
  -5   5   2      267.51      255.74      6.12 o 
  -4   5   2     1792.24     1702.19     25.47 o 
  -3   5   2     1662.75     1658.78     22.78 o 
  -2   5   2      847.93      939.83     15.72 o 
  -1   5   2      657.95      705.85     11.82 o 
   0   5   2     4082.88     4143.72     61.66 o 
   1   5   2     2023.18     2057.63     31.79 o 
   2   5   2       51.69       53.59      1.85 o 
   3   5   2       70.99       63.52      2.40 o 
   4   5   2      877.56      869.59     13.43 o 
   5   5   2       92.08       92.13     11.51 o 
   6   5   2       66.95       74.85     13.64 o 
   7   5   2        2.47        6.94     13.17 o 
  -8   6   2       29.57       34.21     14.20 o 
  -7   6   2        0.34        8.05     11.85 o 
  -6   6   2        2.60       -3.44      4.14 o 
  -5   6   2      775.82      759.90     13.04 o 
  -4   6   2      706.08      662.88     13.21 o 
  -3   6   2      176.13      199.06      5.63 o 
  -2   6   2     1579.26     1584.01     25.23 o 
  -1   6   2     3134.96     3131.73     47.15 o 
   0   6   2       85.83       88.47      3.07 o 
   1   6   2      370.62      372.77      7.56 o 
   2   6   2     1462.91     1460.10     17.66 o 
   3   6   2      508.59      559.96      8.24 o 
   4   6   2       44.15       35.18      5.39 o 
   5   6   2       13.10       10.31      9.76 o 
   6   6   2      176.57      168.73     16.27 o 
   7   6   2       38.21       45.29     15.07 o 
  -8   7   2        0.40       -1.81     11.01 o 
  -7   7   2       59.10       61.97      8.16 o 
  -6   7   2       14.33       12.43      5.02 o 
  -5   7   2       84.64       81.86      6.08 o 
  -4   7   2        0.23        1.82      5.13 o 
  -3   7   2      145.03      153.00      8.75 o 
  -2   7   2        7.46        9.14      3.14 o 
  -1   7   2     3046.39     3118.59     47.21 o 
   0   7   2      175.34      172.10      4.68 o 
   1   7   2      147.66      146.65      7.47 o 
   2   7   2       92.83       88.19      4.77 o 
   3   7   2     1231.97     1149.32     39.73 o 
   4   7   2      178.00      194.65     12.94 o 
   5   7   2       63.54       74.74     12.05 o 
   6   7   2        5.70        2.60     12.24 o 
  -7   8   2        5.22        2.55      7.52 o 
  -6   8   2       70.77       77.53      7.16 o 
  -5   8   2       24.65       11.05      7.12 o 
  -4   8   2      100.48      124.69      7.97 o 
  -3   8   2     1562.21     1558.75     31.66 o 
  -2   8   2      735.06      732.90     13.76 o 
  -1   8   2      268.49      268.34      7.95 o 
   0   8   2       38.37       40.48      2.58 o 
   1   8   2     1949.00     1917.20     37.44 o 
   4   8   2       22.98       23.48      9.22 o 
   5   8   2      318.87      307.23     19.37 o 
   6   8   2        2.29        5.15     13.44 o 
  -7   9   2       27.78       20.01      9.53 o 
  -6   9   2      153.00      160.09     16.43 o 
  -5   9   2      233.39      253.21     11.83 o 
  -4   9   2     1266.40     1201.38     26.75 o 
  -3   9   2      147.46      141.37      7.43 o 
  -2   9   2       40.70       47.63      4.65 o 
  -1   9   2      169.94      188.22      6.54 o 
  -6  10   2       16.39       24.99     13.52 o 
  -5  10   2        0.06      -10.54     10.54 o 
  -4  10   2       11.15       27.97     10.31 o 
  -3  10   2        7.08        9.88      8.14 o 
  -2  10   2       61.91       88.10      8.41 o 
  -6  11   2       69.48      100.62     16.58 o 
  -5  11   2      206.20      214.64     17.55 o 
  -4  11   2      117.61      137.89     13.72 o 
   3 -13   3       34.56       29.60     12.48 o 
   3 -12   3       91.56       90.89     12.36 o 
   4 -12   3       24.75       19.41     11.97 o 
   5 -12   3        7.87       -3.56     13.06 o 
   0 -11   3      267.79      289.99     16.62 o 
   1 -11   3       14.40       10.58      9.76 o 
   2 -11   3       21.63       25.22     10.34 o 
   3 -11   3      255.68      243.59     11.25 o 
   4 -11   3       81.68       99.99      9.26 o 
   5 -11   3        0.54       -2.84      8.72 o 
   6 -11   3        3.00       -3.35     10.73 o 
  -1 -10   3      126.29      131.53     10.96 o 
   0 -10   3       39.48       41.24      8.06 o 
   1 -10   3      108.02       98.14     10.42 o 
   2 -10   3      212.95      241.68     15.15 o 
   3 -10   3      257.96      290.53     16.74 o 
   4 -10   3       62.10       53.13      7.70 o 
   5 -10   3       66.00       58.00      8.24 o 
   6 -10   3       28.74       36.94      9.12 o 
  -6  -9   3       23.16       23.56     15.96 o 
  -5  -9   3       54.65       64.57      8.14 o 
  -4  -9   3      346.17      354.93     16.89 o 
  -3  -9   3      794.15      675.22     17.46 o 
  -2  -9   3       13.32        5.59      4.72 o 
  -1  -9   3       21.59       20.76      5.29 o 
   0  -9   3      402.24      406.33     12.39 o 
   1  -9   3      922.98      886.40     20.78 o 
   2  -9   3       74.54       68.48     12.30 o 
   3  -9   3       76.33       55.24      7.75 o 
   4  -9   3       80.65       90.47      8.85 o 
   5  -9   3       51.06       65.14      8.21 o 
   6  -9   3        0.86        2.56      7.94 o 
   7  -9   3        0.25       -0.48      9.28 o 
  -7  -8   3       54.06       48.04     18.44 o 
  -6  -8   3      103.66      126.64     10.83 o 
  -5  -8   3      374.75      382.75     14.36 o 
  -4  -8   3       11.51       13.76      4.81 o 
  -3  -8   3      341.43      349.33      8.12 o 
  -2  -8   3      241.30      252.36      6.72 o 
  -1  -8   3      373.96      352.74      8.77 o 
   0  -8   3      511.84      505.72     13.33 o 
   1  -8   3      645.08      661.06     16.02 o 
   2  -8   3       30.25       21.83      4.70 o 
   3  -8   3       17.90       20.19      7.01 o 
   4  -8   3       65.35       56.78      5.58 o 
   5  -8   3        6.98        8.19      5.24 o 
   6  -8   3        0.05        4.48      5.79 o 
   7  -8   3        3.10        3.85      6.86 o 
  -7  -7   3      152.31      150.75     18.60 o 
  -6  -7   3        0.12       -5.07      7.15 o 
  -5  -7   3      367.57      351.25     12.98 o 
  -4  -7   3       99.25      113.35      4.64 o 
  -3  -7   3      203.14      198.21      5.08 o 
  -2  -7   3      209.13      213.63      8.73 o 
  -1  -7   3     2298.54     2251.68     31.21 o 
   0  -7   3      117.84      111.77      4.53 o 
   1  -7   3       36.45       40.71      4.31 o 
   2  -7   3      956.33      868.53     38.49 o 
   3  -7   3      994.93     1001.06     22.20 o 
   4  -7   3      207.07      209.64      7.75 o 
   5  -7   3       12.83       14.17      3.88 o 
   6  -7   3      110.96       98.43      6.15 o 
   7  -7   3       32.32       41.41      7.34 o 
   8  -7   3       78.62      111.70     16.80 o 
  -7  -6   3       29.63       30.21      8.65 o 
  -6  -6   3      215.29      241.11     11.88 o 
  -5  -6   3       93.64       81.82      7.02 o 
  -4  -6   3      159.26      160.84      5.49 o 
  -3  -6   3     1403.41     1423.72     16.98 o 
  -2  -6   3      728.85      652.30     13.05 o 
  -1  -6   3       41.78       45.92      3.96 o 
   0  -6   3       28.82       20.47      2.31 o 
   1  -6   3     2987.92     3020.64     56.72 o 
   3  -6   3        8.76        7.90      5.68 o 
   4  -6   3      126.13      107.99      4.21 o 
   5  -6   3       73.72       96.39      4.07 o 
   6  -6   3       41.78       57.76      4.60 o 
   7  -6   3        6.93       11.02      6.62 o 
   8  -6   3        0.85        8.22     10.08 o 
  -8  -5   3       57.61       89.15     17.94 o 
  -7  -5   3       25.55       22.98      8.33 o 
  -6  -5   3      291.90      295.53     10.73 o 
  -5  -5   3      244.02      233.35      5.78 o 
  -4  -5   3      851.30      876.29     11.77 o 
  -3  -5   3     1131.48     1083.47     13.29 o 
  -2  -5   3      299.79      251.08      5.33 o 
  -1  -5   3     3433.62     3833.25     45.52 o 
   0  -5   3     2792.59     2871.44     38.57 o 
   1  -5   3     1722.08     1740.82     44.28 o 
   2  -5   3      624.75      634.65     14.31 o 
   3  -5   3       42.51       32.80      3.94 o 
   4  -5   3      160.30      119.89      5.99 o 
   5  -5   3       27.36       18.50      2.87 o 
   6  -5   3        3.02       -1.18      3.90 o 
   7  -5   3        5.96       12.13      5.18 o 
   8  -5   3       13.52        9.50     10.19 o 
  -8  -4   3       29.54       26.57      9.61 o 
  -7  -4   3       11.43       14.51      7.69 o 
  -6  -4   3       85.98       80.98      5.22 o 
  -5  -4   3     1149.25     1102.44     13.59 o 
  -4  -4   3     2797.93     2709.69     30.46 o 
  -3  -4   3      803.32      776.85      9.98 o 
  -2  -4   3     1394.35     1516.37     17.32 o 
  -1  -4   3     3653.65     3669.16     43.42 o 
   0  -4   3     4582.26     4522.74     59.63 o 
   1  -4   3     1007.72      940.41     42.82 o 
   2  -4   3      304.04      321.63      6.81 o 
   3  -4   3     1157.11     1098.04     16.59 o 
   4  -4   3      801.16      827.98     10.87 o 
   5  -4   3       11.90        9.59      2.66 o 
   6  -4   3        9.74        7.51      3.43 o 
   7  -4   3        8.29        8.09      4.99 o 
   8  -4   3        9.61       12.53      6.61 o 
  -8  -3   3        1.87        1.32     16.04 o 
  -7  -3   3       33.10       32.99      6.54 o 
  -6  -3   3      114.99      114.91      4.92 o 
  -5  -3   3      766.21      772.99     10.40 o 
  -4  -3   3       69.00       63.82      2.89 o 
  -3  -3   3       67.71       68.81      2.43 o 
  -2  -3   3     2930.09     2927.86     29.31 o 
  -1  -3   3     2572.80     2464.78     26.81 o 
   0  -3   3        1.31        0.28      1.67 o 
   1  -3   3      630.70      572.04      8.49 o 
   2  -3   3     3536.41     3470.02     46.69 o 
   3  -3   3      268.32      264.69      5.77 o 
   4  -3   3      218.93      194.24      5.26 o 
   5  -3   3       24.42       29.24      2.99 o 
   6  -3   3       29.37       48.59      3.87 o 
   7  -3   3        0.17        9.74      4.72 o 
   8  -3   3       11.85       10.18      6.39 o 
  -9  -2   3        2.08        5.62     16.00 o 
  -8  -2   3        0.84       -0.34     16.58 o 
  -7  -2   3       86.20       93.56      6.54 o 
  -6  -2   3       55.49       49.01      3.55 o 
  -5  -2   3      869.18      864.65      9.83 o 
  -4  -2   3      368.05      379.18      5.66 o 
  -3  -2   3     1553.84     1682.24     14.87 o 
  -2  -2   3      391.88      377.52      4.58 o 
  -1  -2   3     1723.19     1707.34     20.46 o 
   0  -2   3     2090.13     2134.00     28.36 o 
   1  -2   3       18.36        6.85      1.19 o 
   2  -2   3     6872.02     7053.43     83.45 o 
   3  -2   3      225.00      199.37      3.69 o 
   4  -2   3      124.12      145.42      3.77 o 
   5  -2   3       15.86       38.23      3.84 o 
   6  -2   3      170.42      173.49      6.05 o 
   7  -2   3        4.21       -1.28      4.32 o 
   8  -2   3        2.56        2.72      5.66 o 
  -9  -1   3       26.01       19.74     15.87 o 
  -8  -1   3        0.86       13.70      8.71 o 
  -7  -1   3       78.55       87.79      7.10 o 
  -6  -1   3       98.41      106.59      4.95 o 
  -5  -1   3       70.99       79.15      3.09 o 
  -4  -1   3      566.84      512.98      6.44 o 
  -3  -1   3     4614.81     4429.85     36.95 o 
  -2  -1   3      452.18      461.52      5.04 o 
  -1  -1   3        4.61       -0.71      0.88 o 
   0  -1   3    24950.45    23607.24    280.47 o 
   1  -1   3    41955.65    36750.61    584.92 o 
   2  -1   3     4724.69     4831.82     63.48 o 
   3  -1   3       80.68      101.10      2.46 o 
   4  -1   3      775.12      756.43      8.68 o 
   5  -1   3      448.82      460.52      6.88 o 
   6  -1   3        1.24       -1.65      2.84 o 
   7  -1   3        1.62        1.97      3.70 o 
   8  -1   3       23.21       29.39      9.91 o 
  -9   0   3        1.97        3.76      8.24 o 
  -8   0   3       16.09       15.07      8.69 o 
  -7   0   3      124.85      125.12      7.55 o 
  -6   0   3        2.89        5.57      2.89 o 
  -5   0   3      704.50      695.72      8.90 o 
  -4   0   3      796.12      773.51      9.09 o 
  -3   0   3      775.58      804.59      7.53 o 
  -2   0   3      164.50      180.81      3.07 o 
  -1   0   3    11913.51    11529.10    111.57 o 
   0   0   3     3356.58     3431.18     47.24 o 
   1   0   3     1035.26     1109.78     18.59 o 
   2   0   3       22.47       19.98      1.03 o 
   3   0   3     4045.16     4127.72     36.44 o 
   4   0   3        7.51        2.69      1.42 o 
   5   0   3      122.25      100.85      2.88 o 
   6   0   3       42.26       56.07      2.85 o 
   7   0   3      170.50      192.92     12.73 o 
   8   0   3        7.83       16.81      9.52 o 
  -9   1   3       37.35       40.41      9.00 o 
  -8   1   3       27.88       37.57      7.47 o 
  -7   1   3      123.26      118.97      7.07 o 
  -6   1   3       97.45      107.64      4.01 o 
  -5   1   3       89.02       76.25      3.21 o 
  -4   1   3      337.85      308.33      4.68 o 
  -3   1   3     1126.31     1205.33     11.54 o 
  -2   1   3     1551.54     1574.99     14.23 o 
  -1   1   3     3364.39     3526.84     39.95 o 
   0   1   3     1164.77     1270.08     23.63 o 
   1   1   3     1119.83     1078.41     28.24 o 
   2   1   3      319.55      340.82      4.52 o 
   3   1   3     2121.93     2096.66     19.94 o 
   4   1   3       30.03       22.24      2.22 o 
   5   1   3      130.28      160.49      6.51 o 
   6   1   3       74.41       57.85      5.95 o 
   7   1   3      118.03       98.71      9.81 o 
   8   1   3        8.32       10.57      9.86 o 
  -9   2   3       19.36       17.03     11.37 o 
  -8   2   3       23.09       22.79     12.47 o 
  -7   2   3       76.23       67.35      5.45 o 
  -6   2   3      278.01      265.63      6.22 o 
  -5   2   3       78.39       71.34      3.40 o 
  -4   2   3        4.82        5.53      1.92 o 
  -3   2   3     1087.81     1050.62     10.41 o 
  -2   2   3     4251.48     4244.95     41.04 o 
  -1   2   3      331.15      357.87      5.48 o 
   0   2   3      144.93      141.29      3.41 o 
   1   2   3     3468.08     3408.67     50.89 o 
   2   2   3     2822.20     2739.63     28.68 o 
   3   2   3        6.52        7.69      1.10 o 
   4   2   3      181.79      180.23      3.67 o 
   5   2   3      561.16      580.27      8.93 o 
   6   2   3      245.54      272.63      9.76 o 
   7   2   3        0.56        5.18      8.13 o 
   8   2   3        7.69        4.95      9.83 o 
  -9   3   3        2.20       13.11     13.10 o 
  -8   3   3        0.83        1.08      8.88 o 
  -7   3   3       55.73       67.28      5.74 o 
  -6   3   3      386.15      392.09      8.11 o 
  -5   3   3       27.32       32.40      3.15 o 
  -4   3   3     2756.05     2746.49     28.39 o 
  -3   3   3      886.48      888.47     10.00 o 
  -2   3   3     1197.20     1366.51     16.47 o 
  -1   3   3       37.32       54.04      2.40 o 
   0   3   3     6486.07     6532.49    123.80 o 
   1   3   3      161.58      146.20      3.16 o 
   2   3   3     2426.94     2535.32     29.38 o 
   3   3   3       72.31       77.24      2.52 o 
   4   3   3      833.99      885.52     14.75 o 
   5   3   3        0.26        6.45      2.84 o 
   6   3   3      163.15      149.23     16.41 o 
   7   3   3        0.27       -7.81      7.81 o 
   8   3   3       72.30       71.27     11.05 o 
  -9   4   3        2.35       -2.82     11.09 o 
  -8   4   3       23.65       14.59      7.80 o 
  -7   4   3       48.54       59.12      5.47 o 
  -6   4   3        0.64       -0.29      3.52 o 
  -5   4   3      108.95      100.09      4.09 o 
  -4   4   3       96.44       88.42      3.33 o 
  -3   4   3      754.14      723.78     11.25 o 
  -2   4   3       55.16       34.62      1.98 o 
  -1   4   3      680.36      814.52     13.22 o 
   0   4   3     3333.74     3470.18     51.92 o 
   1   4   3      750.54      774.32     21.58 o 
   2   4   3      651.58      655.49      9.51 o 
   3   4   3        2.32        0.48      1.97 o 
   4   4   3      724.10      672.24     10.44 o 
   5   4   3      103.12       85.90     14.04 o 
   6   4   3       42.43       45.92      9.18 o 
   7   4   3       13.78       19.61     10.75 o 
  -8   5   3       23.29       22.60      8.78 o 
  -7   5   3        7.50        8.82      5.72 o 
  -6   5   3      571.86      577.83     11.19 o 
  -5   5   3      340.99      337.59      6.91 o 
  -4   5   3      532.35      518.35      9.67 o 
  -3   5   3        1.86       15.84     10.73 o 
  -2   5   3     2342.76     2348.84     30.96 o 
  -1   5   3     3250.15     3028.87    120.23 o 
   0   5   3      415.41      450.44     10.01 o 
   1   5   3      110.40       98.22      2.90 o 
   2   5   3     1108.78     1063.46     14.87 o 
   3   5   3     1260.57     1249.59     20.29 o 
   4   5   3      110.70       98.88      6.27 o 
   5   5   3       16.29       -0.12      9.34 o 
   6   5   3       69.73       49.75     12.59 o 
   7   5   3        6.07       -5.89     13.83 o 
  -8   6   3       48.60       54.47      9.75 o 
  -7   6   3      211.48      225.99     12.02 o 
  -6   6   3      822.31      784.26     19.01 o 
  -5   6   3       45.91       50.68      4.58 o 
  -4   6   3      341.24      336.05     11.21 o 
  -3   6   3     1877.00     1866.50     29.96 o 
  -2   6   3      810.38      807.90     14.26 o 
  -1   6   3       26.39       29.95      4.03 o 
   0   6   3      272.63      240.57      7.17 o 
   1   6   3     4205.41     4287.51     65.03 o 
   2   6   3      117.91      123.46      4.48 o 
   3   6   3      117.64      105.52      4.67 o 
   4   6   3        9.30        9.84      8.10 o 
   5   6   3      161.36      196.12     14.64 o 
   6   6   3       69.44       41.38     13.56 o 
   7   6   3       50.39       35.80     15.11 o 
  -8   7   3       28.44       21.44     10.55 o 
  -7   7   3        1.03       -0.77      7.02 o 
  -6   7   3        0.51        0.21      5.10 o 
  -5   7   3       33.17       32.44      6.94 o 
  -4   7   3        0.53       -5.28      5.28 o 
  -3   7   3      762.72      780.94     14.95 o 
  -2   7   3      356.00      354.95      8.30 o 
  -1   7   3        0.97        0.55      2.38 o 
   0   7   3       66.30       70.85      3.84 o 
   1   7   3     1116.44     1091.74     22.04 o 
   2   7   3       22.71       23.11      2.79 o 
   3   7   3       83.92      100.96      5.86 o 
   4   7   3       52.33       42.66      8.91 o 
   5   7   3      337.92      263.80     18.48 o 
   6   7   3        0.04       -6.32     12.01 o 
  -7   8   3       81.21       70.32      9.90 o 
  -6   8   3       15.47       16.77      7.39 o 
  -5   8   3      354.71      364.96     14.27 o 
  -4   8   3      253.76      284.16     11.53 o 
  -3   8   3      389.68      396.18     10.09 o 
  -2   8   3      107.63      111.75      5.04 o 
  -1   8   3     1705.36     1758.63     27.82 o 
   0   8   3      133.96      153.04      6.87 o 
   1   8   3        4.35        3.29      4.77 o 
   5   8   3       22.48        7.05     10.77 o 
  -7   9   3        2.40      -11.91     11.91 o 
  -6   9   3       85.55       87.50     17.94 o 
  -5   9   3      176.21      201.70     15.61 o 
  -4   9   3       11.67        5.89      8.79 o 
  -3   9   3      148.25      164.12     11.04 o 
  -2   9   3      862.26      888.26     26.81 o 
  -1   9   3      421.92      394.99     13.52 o 
  -6  10   3       19.61       36.84     14.14 o 
  -5  10   3       85.60       76.01     13.02 o 
  -4  10   3       21.86       24.14     10.03 o 
  -3  10   3       16.30       28.75      9.30 o 
   3 -13   4      110.69      124.33     14.37 o 
   2 -12   4      121.05      118.13     14.37 o 
   3 -12   4       24.72       35.51     17.14 o 
   4 -12   4        7.69       -5.12      8.25 o 
   5 -12   4       14.57       40.22     14.41 o 
   0 -11   4       24.88       20.30      9.88 o 
   1 -11   4        1.19        4.96      9.14 o 
   2 -11   4      108.77      138.51     13.68 o 
   3 -11   4       37.27       20.26     11.08 o 
   4 -11   4       16.37       20.54      7.34 o 
   5 -11   4       30.60       22.95      8.77 o 
  -2 -10   4       26.67       31.85      9.30 o 
  -1 -10   4        1.19       -3.84      7.48 o 
   0 -10   4     1122.83     1127.15     35.95 o 
   1 -10   4       83.92       93.29     10.93 o 
   2 -10   4       68.85       56.80      9.69 o 
   3 -10   4       24.68       28.75      9.38 o 
   4 -10   4      265.29      242.92     22.51 o 
   5 -10   4       51.02       63.27     10.05 o 
   6 -10   4       21.42        9.76      8.59 o 
  -6  -9   4        2.97      -13.56     13.56 o 
  -5  -9   4      126.23      122.40     14.70 o 
  -4  -9   4        7.44        1.32      8.60 o 
  -3  -9   4      172.91      163.54     10.36 o 
  -2  -9   4      312.43      313.06     12.27 o 
  -1  -9   4     1385.55     1301.54     28.14 o 
   0  -9   4        0.00       -4.44      4.44 o 
   1  -9   4        5.51       18.88      5.14 o 
   2  -9   4      472.95      428.71     12.98 o 
   3  -9   4      763.33      808.68     20.20 o 
   4  -9   4        0.39        0.81      5.85 o 
   5  -9   4        3.85       11.91      5.48 o 
   6  -9   4       14.10       22.25      8.49 o 
   7  -9   4        0.27        9.21     16.33 o 
  -7  -8   4        1.50      -15.03     16.43 o 
  -6  -8   4       13.52       10.99      8.40 o 
  -5  -8   4      279.35      294.42     12.78 o 
  -4  -8   4       27.25       16.73      4.99 o 
  -3  -8   4      352.84      348.63      9.57 o 
  -2  -8   4       53.45       54.29      4.66 o 
  -1  -8   4     1158.72     1129.72     26.75 o 
   0  -8   4      191.84      185.03      8.12 o 
   1  -8   4      168.92      164.71      7.73 o 
   3  -8   4      585.60      613.21     17.16 o 
   4  -8   4       21.82       23.66      4.70 o 
   5  -8   4       49.29       30.19      5.62 o 
   6  -8   4       47.36       41.06      7.88 o 
   7  -8   4       15.40       10.65      7.80 o 
  -7  -7   4      149.67      166.87     18.98 o 
  -6  -7   4       64.19       76.09      9.12 o 
  -5  -7   4      137.29      136.75      9.07 o 
  -4  -7   4       34.68       34.04      3.75 o 
  -3  -7   4     1224.88     1213.10     18.79 o 
  -2  -7   4     1082.47     1017.06     15.81 o 
  -1  -7   4        2.70        5.62      4.89 o 
   0  -7   4      689.68      700.21     13.28 o 
   1  -7   4     2529.72     2522.79     49.26 o 
   2  -7   4      609.38      624.12     17.51 o 
   3  -7   4      137.72      128.23      6.78 o 
   4  -7   4      452.77      409.18      9.19 o 
   5  -7   4      389.61      369.78      8.95 o 
   6  -7   4       12.60       22.95      5.95 o 
   7  -7   4       23.44       14.86     11.99 o 
  -8  -6   4       61.87       79.89     18.91 o 
  -7  -6   4        0.69        0.84      8.56 o 
  -6  -6   4        8.87       14.79     11.99 o 
  -5  -6   4       46.24       41.36      5.77 o 
  -4  -6   4      667.09      666.93     10.89 o 
  -3  -6   4       12.26       13.94      2.59 o 
  -2  -6   4       87.16       74.60      3.51 o 
  -1  -6   4     1228.61     1238.20     20.49 o 
   0  -6   4     1196.14     1100.93     20.65 o 
   1  -6   4        0.37        0.22      2.67 o 
   2  -6   4       16.85       19.81      3.68 o 
   3  -6   4      469.69      466.49     12.24 o 
   4  -6   4      852.30      887.92     13.23 o 
   5  -6   4       34.09       25.65      3.76 o 
   6  -6   4        0.65       -1.38      4.39 o 
   7  -6   4        1.32        2.74      6.52 o 
   8  -6   4       75.56       93.61     11.65 o 
  -8  -5   4       21.20       33.32     16.16 o 
  -7  -5   4       64.48       70.22      9.77 o 
  -6  -5   4       68.08       80.95     10.16 o 
  -5  -5   4       86.89      106.50      4.47 o 
  -4  -5   4      107.84      104.89      3.90 o 
  -3  -5   4       92.51      120.57      3.56 o 
  -2  -5   4      274.40      247.91      5.07 o 
  -1  -5   4      500.73      502.67      7.59 o 
   0  -5   4     1978.12     1948.37     30.82 o 
   1  -5   4        2.88        3.96      1.94 o 
   2  -5   4      130.18      131.95      6.35 o 
   3  -5   4      910.98      845.67     15.88 o 
   4  -5   4      814.74      788.78     11.92 o 
   5  -5   4      124.07      117.06      3.94 o 
   6  -5   4        0.05       -0.13      4.27 o 
   7  -5   4       28.13       14.28      5.19 o 
   8  -5   4       11.37       11.86      7.01 o 
  -8  -4   4        1.81       -0.48     14.12 o 
  -7  -4   4       29.21       44.69      8.64 o 
  -6  -4   4       31.44       29.35      5.03 o 
  -5  -4   4        6.87        8.06      3.27 o 
  -4  -4   4      222.39      232.92      5.41 o 
  -3  -4   4      372.74      355.57      5.98 o 
  -2  -4   4     4937.94     4903.64     52.86 o 
  -1  -4   4     4142.55     4039.05     49.44 o 
   0  -4   4      167.02      170.71      6.54 o 
   1  -4   4     1249.32     1296.54     28.99 o 
   2  -4   4     1604.15     1534.75     30.13 o 
   3  -4   4      235.28      234.98      5.69 o 
   4  -4   4        4.33        4.89      2.67 o 
   5  -4   4       95.92       88.58      4.07 o 
   6  -4   4      254.65      281.31     11.36 o 
   7  -4   4        8.79       24.13      5.03 o 
   8  -4   4        1.62       -3.91      6.46 o 
  -8  -3   4        4.56        2.42     10.34 o 
  -7  -3   4       80.47       91.79      7.65 o 
  -6  -3   4       20.80       16.78      3.75 o 
  -5  -3   4      430.80      419.77      7.83 o 
  -4  -3   4      214.92      212.94      4.73 o 
  -3  -3   4     3130.56     3150.04     31.96 o 
  -2  -3   4        0.84       -1.33      1.33 o 
  -1  -3   4      313.98      306.84      4.90 o 
   0  -3   4      328.62      305.54      5.24 o 
   1  -3   4     1620.68     1510.13     20.60 o 
   2  -3   4     1000.99     1006.61     23.89 o 
   3  -3   4      609.81      653.65     10.74 o 
   4  -3   4      166.68      176.85      5.27 o 
   5  -3   4       95.17      121.11      4.40 o 
   6  -3   4       20.19        5.59      3.73 o 
   7  -3   4        0.21        1.75      4.37 o 
   8  -3   4       10.15       15.85     10.52 o 
  -9  -2   4        8.86        9.38     15.96 o 
  -8  -2   4       33.79       40.37      9.86 o 
  -7  -2   4      145.86      135.91      7.08 o 
  -6  -2   4       20.60       25.19      3.53 o 
  -5  -2   4      578.00      599.19      8.76 o 
  -4  -2   4       31.74       22.67      2.28 o 
  -3  -2   4     3156.36     3084.18     29.52 o 
  -2  -2   4        4.39        0.29      1.06 o 
  -1  -2   4     1032.70      983.70     11.29 o 
   0  -2   4     1879.60     2036.85     27.21 o 
   1  -2   4     2520.22     2579.12     31.07 o 
   2  -2   4      394.45      421.20     10.16 o 
   3  -2   4        2.65        2.44      1.54 o 
   4  -2   4      797.40      722.98      9.60 o 
   5  -2   4       75.02       63.15      3.33 o 
   6  -2   4       16.69       18.76      6.85 o 
   7  -2   4        8.13        5.58      3.51 o 
   8  -2   4       16.28       12.21      9.86 o 
  -9  -1   4       49.40       52.02     11.25 o 
  -8  -1   4      158.11      171.30     13.58 o 
  -7  -1   4       95.45       82.63      6.36 o 
  -6  -1   4        4.51       -0.03      2.88 o 
  -5  -1   4      856.88      826.06     10.15 o 
  -4  -1   4      957.66      977.98     10.96 o 
  -3  -1   4      345.84      391.68      5.02 o 
  -2  -1   4     4267.52     4437.05     36.67 o 
  -1  -1   4    12207.85    11981.12    116.88 o 
   0  -1   4       30.46       47.60      1.87 o 
   1  -1   4      290.33      307.39      4.59 o 
   2  -1   4     4571.32     4767.86     52.40 o 
   3  -1   4     2573.89     2570.04     26.59 o 
   4  -1   4      119.75      132.31      3.03 o 
   5  -1   4        0.18       -1.67      1.67 o 
   6  -1   4      134.30      148.41      6.98 o 
   7  -1   4       10.56       11.42      8.33 o 
   8  -1   4        5.93        4.29     10.21 o 
  -9   0   4        4.72       -3.11      8.06 o 
  -8   0   4        0.14       -0.45      6.92 o 
  -7   0   4        2.32       14.25      5.28 o 
  -6   0   4      917.52      957.62     13.65 o 
  -5   0   4      232.52      274.43      5.49 o 
  -4   0   4       19.95       39.31      2.16 o 
  -3   0   4     2039.81     2092.39     19.33 o 
  -2   0   4     3708.16     3814.94     31.69 o 
  -1   0   4       70.49       78.18      2.03 o 
   0   0   4     1558.69     1713.48     26.58 o 
   1   0   4      256.85      216.18     11.59 o 
   2   0   4       56.68       50.66      1.65 o 
   3   0   4      631.53      634.04      7.04 o 
   4   0   4       14.67        3.30      2.19 o 
   5   0   4      259.58      309.96      7.46 o 
   6   0   4        2.73       19.74      5.26 o 
   7   0   4       53.04       40.78      8.67 o 
   8   0   4       33.40       19.32     10.46 o 
  -9   1   4        5.61       20.17     10.78 o 
  -8   1   4        9.51       15.11      9.38 o 
  -7   1   4      105.72      109.26      6.01 o 
  -6   1   4      217.02      199.94      5.04 o 
  -5   1   4       26.12       26.08      2.69 o 
  -4   1   4      727.64      802.72     10.64 o 
  -3   1   4      279.73      235.61      3.50 o 
  -2   1   4     3004.40     3049.89     30.05 o 
  -1   1   4       17.65       25.14      1.24 o 
   0   1   4     2263.65     2232.99     40.58 o 
   1   1   4     1598.40     1702.49     51.06 o 
   2   1   4     2158.48     2124.15     23.10 o 
   3   1   4      100.08      124.15      4.55 o 
   4   1   4       10.74       18.98      2.28 o 
   5   1   4       45.99       41.00      3.09 o 
   6   1   4       71.42       77.88     16.47 o 
   7   1   4        1.74        9.90      7.85 o 
   8   1   4       54.65       37.33     11.41 o 
  -9   2   4        0.00        4.72     11.06 o 
  -8   2   4      103.98       88.33      8.56 o 
  -7   2   4       87.70       90.27      6.25 o 
  -6   2   4       30.62       36.70      3.63 o 
  -5   2   4      355.64      337.67      6.25 o 
  -4   2   4     1897.76     1851.33     18.54 o 
  -3   2   4     2801.06     2831.75     25.20 o 
  -2   2   4       20.36       22.93      1.75 o 
  -1   2   4     3564.09     3690.01     41.78 o 
   0   2   4     5619.55     5711.57    102.37 o 
   2   2   4       24.62       21.08      1.77 o 
   3   2   4      983.69     1007.17     12.03 o 
   4   2   4      970.14      975.35     13.66 o 
   5   2   4        7.98       -0.74      3.39 o 
   6   2   4        0.66       -8.50     17.65 o 
   7   2   4       66.92       71.99      9.60 o 
   8   2   4       11.69        6.62     10.11 o 
  -9   3   4        9.40       11.48     11.10 o 
  -8   3   4       10.14        7.62      7.70 o 
  -7   3   4       43.76       31.24      5.14 o 
  -6   3   4        4.84       10.33      4.20 o 
  -5   3   4      889.44      898.79     12.48 o 
  -4   3   4       75.96       93.87      3.17 o 
  -3   3   4      353.60      346.97      5.67 o 
  -2   3   4     2557.76     2473.54     28.88 o 
  -1   3   4     7161.76     7615.73     95.90 o 
   0   3   4      262.12      302.41      5.19 o 
   1   3   4       69.08       70.93      2.59 o 
   2   3   4     1612.55     1630.38     21.62 o 
   3   3   4      188.96      210.08      5.85 o 
   4   3   4      796.30      715.50     12.55 o 
   5   3   4        5.32       12.60      7.13 o 
   6   3   4      112.66      123.04      9.12 o 
   7   3   4        1.76        8.09      8.44 o 
  -9   4   4        7.24       -5.50     16.23 o 
  -8   4   4        1.22       11.77      8.16 o 
  -7   4   4       44.67       46.94      5.98 o 
  -6   4   4       38.74       44.15      4.69 o 
  -5   4   4     2323.53     2249.11     26.39 o 
  -4   4   4      374.01      367.64      6.58 o 
  -3   4   4       12.65       16.84      2.58 o 
  -2   4   4       14.32       12.32      1.84 o 
  -1   4   4     5528.27     5672.35     71.72 o 
   0   4   4        1.82        2.49      1.22 o 
   1   4   4       58.59       59.58      2.56 o 
   2   4   4     1807.87     1702.42     20.02 o 
   3   4   4      534.53      495.12      8.01 o 
   4   4   4      133.61      130.95      4.31 o 
   5   4   4       88.54      108.82      7.99 o 
   6   4   4       66.43       59.24      9.98 o 
   7   4   4        0.37       -7.36     13.21 o 
  -8   5   4        3.51       14.07      8.19 o 
  -7   5   4      147.86      163.93      8.06 o 
  -6   5   4       79.14       84.23      5.89 o 
  -5   5   4      228.20      208.55      6.33 o 
  -4   5   4      362.76      368.09      9.86 o 
  -3   5   4     2299.94     2283.79     30.79 o 
  -2   5   4      622.30      598.28      9.47 o 
  -1   5   4       23.53       21.39      2.80 o 
   0   5   4     1248.75     1259.92     24.22 o 
   1   5   4     3199.39     3191.11     83.38 o 
   2   5   4      307.13      310.32      6.50 o 
   3   5   4       49.92       41.61      3.17 o 
   4   5   4      135.46      155.38     14.80 o 
   5   5   4      158.88      183.10     13.68 o 
   6   5   4       14.87        6.04     12.09 o 
   7   5   4        5.73       -6.24     13.37 o 
  -8   6   4       11.56       13.38      8.22 o 
  -7   6   4        6.39        3.63      6.82 o 
  -6   6   4        1.55       -1.90      4.72 o 
  -5   6   4       80.54       93.56      6.17 o 
  -4   6   4      435.71      410.40     10.41 o 
  -3   6   4       18.49       16.86      3.78 o 
  -2   6   4        2.05        1.35      2.74 o 
  -1   6   4     1281.37     1243.45     34.73 o 
   0   6   4      475.58      476.27     10.79 o 
   1   6   4      445.80      454.65     15.54 o 
   2   6   4      442.76      434.86     10.57 o 
   3   6   4      623.72      645.39     15.18 o 
   4   6   4       23.51       37.12      8.25 o 
   5   6   4       55.27       48.97     10.85 o 
   6   6   4        0.02       -2.91     11.97 o 
  -8   7   4       22.96       28.30     15.44 o 
  -7   7   4        8.02        0.92      8.38 o 
  -6   7   4        5.37       -0.97      5.00 o 
  -5   7   4       43.32       48.75     13.77 o 
  -4   7   4      577.03      594.91     15.93 o 
  -3   7   4       51.35       48.50      4.46 o 
  -2   7   4       11.38        1.45      2.47 o 
  -1   7   4      395.81      414.12     11.01 o 
   0   7   4     3851.38     3990.38    152.22 o 
   1   7   4      698.57      780.67     24.56 o 
   2   7   4      228.59      198.55      7.67 o 
   4   7   4      194.05      173.76     12.13 o 
   5   7   4       57.19       65.94     11.89 o 
   6   7   4        3.03        9.38     12.79 o 
  -7   8   4      167.21      186.75     12.38 o 
  -6   8   4      242.09      248.90     32.47 o 
  -5   8   4      359.30      337.47     13.62 o 
  -4   8   4      100.18       99.90      7.65 o 
  -3   8   4      213.43      273.66     10.15 o 
  -1   8   4      784.38      778.19     24.41 o 
   0   8   4       33.76       32.35      5.58 o 
   5   8   4       13.11       11.62     10.93 o 
  -7   9   4       90.43       88.74     10.92 o 
  -6   9   4        3.41        9.24      8.04 o 
  -5   9   4       28.57       36.88     12.09 o 
  -4   9   4      225.29      239.51     14.88 o 
  -3   9   4      361.56      355.16     17.36 o 
  -2   9   4        0.26        9.34      6.63 o 
  -6  10   4        6.94       10.73      8.46 o 
  -5  10   4        0.49       -0.23     11.04 o 
  -4  10   4       82.83      102.44     12.17 o 
   3 -13   5       31.74       17.28     12.71 o 
   1 -12   5       34.20       29.64     12.17 o 
   2 -12   5        3.54       12.44     10.65 o 
   3 -12   5        0.45       -4.15     11.86 o 
   4 -12   5       40.41       39.01      9.26 o 
  -1 -11   5       48.25       37.89     10.65 o 
   0 -11   5      147.66      183.49     14.37 o 
   1 -11   5      181.39      226.65     14.92 o 
   2 -11   5       14.04       26.66     11.00 o 
   3 -11   5      129.85      124.37     13.06 o 
   4 -11   5      107.50       98.40      9.53 o 
   5 -11   5       24.72       29.14      8.68 o 
  -5 -10   5      158.31      201.97     16.08 o 
  -4 -10   5        0.30        1.08      9.57 o 
  -3 -10   5       78.20       75.16     10.81 o 
  -2 -10   5      284.25      281.80     12.40 o 
  -1 -10   5      172.63      182.32     12.71 o 
   0 -10   5       30.20       27.47      9.53 o 
   1 -10   5      123.80      104.53     10.89 o 
   2 -10   5     1218.16     1185.77     38.36 o 
   3 -10   5       19.35       35.33     10.81 o 
   4 -10   5        3.25        5.62      6.85 o 
   5 -10   5        1.53       -4.42      7.79 o 
   6 -10   5       31.60       22.72      9.44 o 
  -6  -9   5       52.28       64.12     16.35 o 
  -5  -9   5      117.20       96.81      9.66 o 
  -4  -9   5       19.19       20.53      9.14 o 
  -3  -9   5      224.79      268.89     11.19 o 
  -2  -9   5       20.18       28.11      4.87 o 
  -1  -9   5      226.16      235.26      8.13 o 
   0  -9   5      296.24      280.93     26.35 o 
   1  -9   5      230.75      218.03      9.57 o 
   2  -9   5       50.47       55.51      9.65 o 
   3  -9   5        4.87        7.63      5.49 o 
   4  -9   5      113.84       95.42     11.24 o 
   5  -9   5        5.67       14.43      6.42 o 
   6  -9   5        0.86       -2.08      7.15 o 
  -7  -8   5        1.63      -16.62     16.62 o 
  -6  -8   5      152.88      169.33     19.80 o 
  -5  -8   5       59.42       53.76      8.26 o 
  -4  -8   5      158.31      155.58      7.62 o 
  -3  -8   5      401.25      396.17     10.44 o 
  -2  -8   5      386.79      341.85      9.03 o 
  -1  -8   5      143.10      143.51      5.99 o 
   0  -8   5       15.96       18.14      3.84 o 
   1  -8   5      977.81      998.49     31.73 o 
   2  -8   5      507.30      520.07     13.97 o 
   3  -8   5       24.59       26.68      5.31 o 
   4  -8   5      115.83      101.34      7.36 o 
   5  -8   5       89.74       82.23      7.85 o 
   6  -8   5       10.25        6.52      6.12 o 
   7  -8   5       34.45       24.99      7.81 o 
  -7  -7   5        3.57        9.06      9.50 o 
  -6  -7   5      160.03      160.62     23.90 o 
  -5  -7   5      110.43      107.32      7.22 o 
  -4  -7   5      441.88      441.93      8.88 o 
  -3  -7   5        1.99        1.01      3.54 o 
  -2  -7   5       83.40       83.63      4.86 o 
  -1  -7   5      988.83      934.15     20.99 o 
   0  -7   5     1046.89      949.70     17.20 o 
   1  -7   5        1.91        0.79      3.52 o 
   2  -7   5       58.06       54.06      8.78 o 
   3  -7   5      484.05      457.13     17.65 o 
   4  -7   5        8.84       13.79      4.56 o 
   5  -7   5       32.05       35.41      6.08 o 
   6  -7   5        0.63        3.49      4.81 o 
   7  -7   5       69.71       72.22      7.76 o 
  -8  -6   5       18.81        9.10     15.46 o 
  -7  -6   5        2.64        0.02      8.83 o 
  -6  -6   5      266.45      262.98     10.57 o 
  -5  -6   5      534.66      539.64     11.78 o 
  -4  -6   5       19.44       15.80      3.40 o 
  -3  -6   5       27.97       35.40      3.16 o 
  -2  -6   5     1610.96     1631.49     27.33 o 
  -1  -6   5      215.03      187.68      6.02 o 
   0  -6   5      831.30      874.78     21.10 o 
   1  -6   5       14.74       16.76      2.95 o 
   2  -6   5      166.51      138.16     18.09 o 
   3  -6   5       28.84       20.58      5.15 o 
   4  -6   5      141.86      129.20      5.12 o 
   5  -6   5       84.49       82.00      5.71 o 
   6  -6   5       15.59       33.72      5.02 o 
   7  -6   5       24.96       19.22      5.58 o 
  -8  -5   5        2.91        7.70      9.99 o 
  -7  -5   5       71.31       78.05      9.99 o 
  -6  -5   5       74.63       77.24      6.16 o 
  -5  -5   5     1337.13     1279.81     16.94 o 
  -4  -5   5      173.29      172.76      8.02 o 
  -3  -5   5      527.56      540.47      8.82 o 
  -2  -5   5     1095.89     1066.77     14.32 o 
  -1  -5   5     2603.33     2582.16     34.98 o 
   0  -5   5       65.73       72.48      2.94 o 
   1  -5   5       29.46       29.00      3.20 o 
   2  -5   5     1572.20     1472.98     29.57 o 
   3  -5   5      262.15      260.42      7.33 o 
   4  -5   5        8.84        7.37      3.33 o 
   5  -5   5      320.64      252.16      6.04 o 
   6  -5   5      163.41      154.15      6.29 o 
   7  -5   5       40.40       50.03      5.56 o 
   8  -5   5        0.12        4.13     10.46 o 
  -8  -4   5        0.86       11.18      9.42 o 
  -7  -4   5      174.89      199.44      9.85 o 
  -6  -4   5        1.33       -4.70      4.70 o 
  -5  -4   5       12.44        9.91      3.54 o 
  -4  -4   5      852.38      804.52     12.28 o 
  -3  -4   5     2842.17     2750.09     39.80 o 
  -2  -4   5       49.99       39.91      2.62 o 
  -1  -4   5       98.78       87.39      3.20 o 
   0  -4   5     4409.22     4449.44     58.88 o 
   1  -4   5     3137.14     3112.96     42.80 o 
   2  -4   5      144.21      130.69      4.01 o 
   3  -4   5      231.26      228.94      5.66 o 
   4  -4   5      559.08      582.58      9.16 o 
   5  -4   5       28.81       51.57      3.14 o 
   6  -4   5        2.40        4.87      4.01 o 
   7  -4   5        0.04       -0.20      4.35 o 
   8  -4   5        2.62       13.68     11.15 o 
  -8  -3   5        0.34        5.54     12.38 o 
  -7  -3   5       12.79       18.53      5.66 o 
  -6  -3   5       99.29       93.17      4.75 o 
  -5  -3   5      826.61      820.48     11.92 o 
  -4  -3   5      362.17      393.91      6.96 o 
  -3  -3   5      176.42      157.25      3.83 o 
  -2  -3   5      130.02      124.28      3.58 o 
  -1  -3   5     2681.30     2589.59     31.08 o 
   0  -3   5       29.02       46.39      2.11 o 
   1  -3   5       18.95       18.54      1.68 o 
   2  -3   5      687.21      667.21      9.35 o 
   3  -3   5     2042.97     2102.71     29.77 o 
   4  -3   5       18.26        0.90      1.60 o 
   5  -3   5      139.76      122.76      4.39 o 
   6  -3   5        5.83        2.86      3.46 o 
   7  -3   5        2.27       -3.39      3.39 o 
   8  -3   5       14.28       17.34     10.80 o 
  -9  -2   5        4.51        4.91     10.48 o 
  -8  -2   5       10.98       21.63      9.03 o 
  -7  -2   5        8.13        6.48      5.24 o 
  -6  -2   5      214.24      252.51      6.23 o 
  -5  -2   5      462.75      398.48      7.01 o 
  -4  -2   5      932.20      948.93     11.55 o 
  -3  -2   5       66.36       60.56      2.38 o 
  -2  -2   5      216.31      216.36      3.75 o 
  -1  -2   5     3778.92     3747.31     40.33 o 
   0  -2   5     6103.74     6339.56     75.17 o 
   1  -2   5     1601.44     1675.98     20.59 o 
   2  -2   5        9.93       13.56      1.65 o 
   3  -2   5      111.68      107.09      3.55 o 
   4  -2   5      157.65      162.82      3.99 o 
   5  -2   5        6.07        9.57      2.26 o 
   6  -2   5       82.51       54.01      7.50 o 
   7  -2   5        7.03        2.63      7.94 o 
   8  -2   5        2.95        1.74     19.27 o 
  -9  -1   5        0.41       -0.66     14.53 o 
  -8  -1   5        1.38        5.68     10.25 o 
  -7  -1   5      248.62      240.89      8.69 o 
  -6  -1   5      267.82      285.08      6.58 o 
  -5  -1   5        1.16        0.47      2.63 o 
  -4  -1   5       60.75       71.07      3.55 o 
  -3  -1   5     1675.13     1564.91     14.92 o 
  -2  -1   5     4118.00     4048.09     38.14 o 
  -1  -1   5     1133.33     1134.35     12.02 o 
   0  -1   5      356.45      349.42      4.53 o 
   1  -1   5     2262.43     2276.86     27.97 o 
   2  -1   5     1996.78     1956.89     32.89 o 
   3  -1   5      688.29      736.70     10.74 o 
   4  -1   5      236.36      262.61      5.04 o 
   5  -1   5      167.06      201.24      5.52 o 
   6  -1   5       51.67       73.76     12.36 o 
   7  -1   5        2.40       -4.42      7.82 o 
   8  -1   5        2.15        5.33      9.62 o 
  -9   0   5        0.11        3.80     14.14 o 
  -8   0   5       26.07       43.51     14.30 o 
  -7   0   5       64.51       58.91      6.36 o 
  -6   0   5       44.98       37.85      4.21 o 
  -5   0   5        6.40        7.45      2.81 o 
  -4   0   5     1049.70     1068.26     19.47 o 
  -3   0   5      190.67      218.88      5.39 o 
  -2   0   5     1624.70     1665.71     17.91 o 
  -1   0   5      127.09      116.22      2.19 o 
   0   0   5      524.77      498.69      8.76 o 
   1   0   5       14.66       11.90      1.84 o 
   2   0   5     1907.87     1920.63     26.49 o 
   3   0   5       11.76       11.97      2.03 o 
   4   0   5       82.00      112.93      3.31 o 
   5   0   5      303.25      234.30      5.98 o 
   6   0   5       62.66       59.37      9.03 o 
   7   0   5        0.15        1.21     14.88 o 
   8   0   5       70.21       83.84     11.30 o 
  -9   1   5        5.55       15.60     11.05 o 
  -8   1   5        9.37        3.10      6.89 o 
  -7   1   5      374.93      365.27     14.30 o 
  -6   1   5       66.64       76.29      4.05 o 
  -5   1   5       59.28       75.31      3.58 o 
  -4   1   5     1523.54     1447.87     15.88 o 
  -3   1   5     1771.99     1800.31     19.00 o 
  -2   1   5       37.49       38.29      1.78 o 
  -1   1   5      737.99      788.78      9.00 o 
   0   1   5     8673.76     8762.87    129.02 o 
   1   1   5     1056.47     1101.70     35.22 o 
   2   1   5      388.80      391.64      6.26 o 
   3   1   5      557.65      542.07     12.11 o 
   4   1   5     1411.19     1376.60     18.03 o 
   5   1   5      117.91      114.63      5.86 o 
   6   1   5       53.62       54.07      7.58 o 
   7   1   5        9.48       10.17      8.42 o 
  -9   2   5       48.61       82.08     12.48 o 
  -8   2   5       18.00       26.37      7.95 o 
  -7   2   5        3.35        2.77      4.28 o 
  -6   2   5      605.11      596.72     17.07 o 
  -5   2   5     1202.42     1230.41     16.06 o 
  -4   2   5      137.82      142.57      3.57 o 
  -3   2   5      692.18      700.90      8.53 o 
  -2   2   5     5116.57     5140.24     53.68 o 
  -1   2   5     5741.62     5907.64     66.40 o 
   0   2   5        3.99        4.34      2.44 o 
   2   2   5     2060.36     2046.04     27.73 o 
   3   2   5      482.70      501.41      6.84 o 
   4   2   5      103.49      118.62      5.60 o 
   5   2   5        0.12        6.04      4.51 o 
   6   2   5       79.19       99.88      8.61 o 
   7   2   5        6.03       -8.26      8.26 o 
  -9   3   5        1.73        1.82     10.93 o 
  -8   3   5        3.57        0.25      7.61 o 
  -7   3   5       26.43       40.70      5.91 o 
  -6   3   5       23.42       19.72      4.38 o 
  -5   3   5       13.08        5.77      2.85 o 
  -4   3   5      296.35      292.08      5.84 o 
  -3   3   5     2614.46     2686.29     27.14 o 
  -2   3   5      520.36      620.78     11.15 o 
  -1   3   5     1036.93     1141.06     15.39 o 
   0   3   5      145.03      105.68      3.18 o 
   1   3   5     1569.87     1580.10     28.89 o 
   2   3   5       63.70       60.43      2.48 o 
   3   3   5      550.28      475.51      9.94 o 
   4   3   5       18.85       35.58      3.89 o 
   5   3   5        8.78        1.08      6.01 o 
   6   3   5       35.79       24.87      8.08 o 
   7   3   5       11.84       15.47      9.30 o 
  -8   4   5        0.67        8.56      7.72 o 
  -7   4   5       21.70       18.19      5.68 o 
  -6   4   5        3.13        1.00      4.01 o 
  -5   4   5      737.64      755.71     12.33 o 
  -4   4   5       10.08       15.15      3.16 o 
  -3   4   5     3045.44     3046.84     40.30 o 
  -2   4   5     1791.21     1933.21     29.53 o 
  -1   4   5        6.17       19.04      1.76 o 
   0   4   5     1152.02     1225.20     22.76 o 
   1   4   5     3750.59     3893.99    100.77 o 
   2   4   5       79.36       72.48      2.77 o 
   3   4   5      233.01      240.28      6.02 o 
   4   4   5      138.58      156.12      5.65 o 
   5   4   5      151.28      158.73      8.83 o 
   6   4   5        1.06       -7.22      7.22 o 
   7   4   5       15.43       -3.60     13.41 o 
  -8   5   5       64.72       65.37      9.07 o 
  -7   5   5       29.49       31.20      6.20 o 
  -6   5   5        1.06        1.69      4.63 o 
  -5   5   5      342.01      344.78      7.85 o 
  -4   5   5      721.09      718.45     11.35 o 
  -3   5   5      535.09      541.16     11.35 o 
  -2   5   5      310.79      306.88      7.10 o 
  -1   5   5     2894.70     2934.49     75.08 o 
   0   5   5      816.79      848.09     24.37 o 
   1   5   5       50.47       58.16      2.86 o 
   2   5   5        1.10        0.58      3.99 o 
   3   5   5      320.30      354.55      9.83 o 
   4   5   5       61.84       75.28      6.19 o 
   5   5   5       22.23       10.38      9.34 o 
   6   5   5       10.25        7.44     11.62 o 
  -8   6   5       11.66       11.62     10.32 o 
  -7   6   5        3.87        7.92      6.17 o 
  -6   6   5       84.39       97.46      6.94 o 
  -5   6   5       97.19       94.66      6.62 o 
  -4   6   5       32.45       31.89      3.91 o 
  -3   6   5       22.45       24.21      4.01 o 
  -2   6   5      500.63      481.98     12.18 o 
  -1   6   5       68.32       81.18      4.55 o 
   0   6   5      602.79      639.11     20.15 o 
   1   6   5      111.68      120.61      8.17 o 
   2   6   5      374.81      411.84     15.03 o 
   3   6   5      318.79      267.60     12.55 o 
   4   6   5      163.48      136.80     10.34 o 
   5   6   5       78.37       84.03     11.27 o 
   6   6   5       28.34       32.35     12.75 o 
  -8   7   5       44.36       45.34     11.30 o 
  -7   7   5        4.08        2.16      9.00 o 
  -6   7   5      163.70      153.03     10.52 o 
  -5   7   5      135.12      134.58     12.17 o 
  -4   7   5        2.86        5.87      5.75 o 
  -3   7   5      245.01      245.51      8.10 o 
  -2   7   5     2516.19     2541.93     49.09 o 
  -1   7   5      373.63      374.78     10.38 o 
   0   7   5      596.04      643.21     21.46 o 
   1   7   5       94.61      108.33      8.33 o 
   4   7   5       56.14       62.76      9.57 o 
   5   7   5       43.65       51.45     11.58 o 
  -7   8   5       21.69       33.69      9.74 o 
  -6   8   5      216.95      222.46     26.95 o 
  -5   8   5      237.63      227.11     15.85 o 
  -4   8   5     1110.43     1114.83     35.88 o 
  -3   8   5     1150.89     1139.24     34.56 o 
  -7   9   5       30.51       21.53     11.35 o 
  -6   9   5       17.56       22.06      8.59 o 
  -5   9   5       55.35       54.28     11.97 o 
  -4   9   5       19.50       24.06     10.03 o 
  -3   9   5       15.10       13.37      8.10 o 
  -6  10   5       34.47       39.47     18.77 o 
   0 -12   6       44.64       36.50     11.43 o 
   1 -12   6       14.71       45.10     11.74 o 
   2 -12   6       10.74       10.31     11.24 o 
   3 -12   6       16.55       12.67     12.55 o 
   4 -12   6       39.58       46.10      9.70 o 
  -4 -11   6        0.15        2.29     10.81 o 
  -3 -11   6       78.10      104.34     12.79 o 
  -1 -11   6      261.13      271.70     18.02 o 
   0 -11   6        1.15        5.58      9.53 o 
   1 -11   6        2.14       -2.71      9.26 o 
   2 -11   6        5.94        1.20     10.00 o 
   3 -11   6      247.28      304.52     20.11 o 
   4 -11   6        1.86      -10.50     10.50 o 
   5 -11   6       62.26       71.13     10.17 o 
  -5 -10   6       73.49       63.03     12.75 o 
  -4 -10   6        0.73        0.43     10.31 o 
  -3 -10   6      528.38      555.45     22.53 o 
  -2 -10   6      252.04      227.09     11.11 o 
  -1 -10   6       35.68       36.71      6.47 o 
   0 -10   6       43.06       42.23      9.26 o 
   1 -10   6      358.58      370.31     18.44 o 
   2 -10   6      102.94      106.31     11.39 o 
   3 -10   6       95.83       76.36     11.16 o 
   4 -10   6        5.28       11.82     10.31 o 
   5 -10   6        5.70       10.44      6.53 o 
   6 -10   6        1.66       11.09      9.51 o 
  -6  -9   6        4.07       -9.03      9.03 o 
  -5  -9   6      170.98      213.07     12.19 o 
  -4  -9   6      211.42      212.36     10.79 o 
  -3  -9   6       80.91       90.47      8.25 o 
  -2  -9   6       25.80       26.83      6.36 o 
  -1  -9   6      129.91      146.31      6.45 o 
   0  -9   6      156.72      148.46      6.54 o 
   1  -9   6       97.80      117.07      7.31 o 
   2  -9   6        1.38        5.51      5.29 o 
   3  -9   6        0.75       -3.49      5.64 o 
   4  -9   6       70.14       79.27     10.89 o 
   5  -9   6        0.76        4.08      7.27 o 
   6  -9   6        3.76       -6.16      6.16 o 
  -7  -8   6        2.41      -12.94     15.07 o 
  -6  -8   6      115.02      121.30     11.66 o 
  -5  -8   6        6.27        2.68      7.81 o 
  -4  -8   6      526.97      531.85     13.78 o 
  -3  -8   6        5.14        5.16      4.62 o 
  -2  -8   6      131.89      135.03      6.22 o 
  -1  -8   6      349.07      333.16      9.03 o 
   0  -8   6      752.76      753.88     20.69 o 
   1  -8   6       19.14       24.00      5.19 o 
   2  -8   6        0.43        1.60      4.45 o 
   3  -8   6      343.99      311.54     27.33 o 
   4  -8   6      301.57      321.52     11.62 o 
   5  -8   6        0.22        0.24      5.12 o 
   6  -8   6        2.01       -1.95      6.70 o 
   7  -8   6        0.37       -8.79      9.02 o 
  -7  -7   6       26.43       19.15      9.83 o 
  -6  -7   6      204.83      184.36     12.24 o 
  -5  -7   6       71.33       81.26      7.46 o 
  -4  -7   6      343.18      328.64      9.27 o 
  -3  -7   6       21.79       27.16      4.04 o 
  -2  -7   6      965.38      946.29     17.78 o 
  -1  -7   6      169.20      146.74      7.57 o 
   0  -7   6       36.44       38.98      4.03 o 
   1  -7   6      520.80      463.62     10.27 o 
   2  -7   6      812.95      788.36     18.46 o 
   3  -7   6       90.04       97.71      6.35 o 
   4  -7   6       18.80       19.95      3.95 o 
   5  -7   6       17.23       20.60      4.31 o 
   6  -7   6        1.19        3.78      4.88 o 
   7  -7   6       20.13       29.54     10.18 o 
  -7  -6   6      112.63      119.33     16.29 o 
  -6  -6   6      143.92      112.75      7.12 o 
  -5  -6   6        5.19        1.20      4.75 o 
  -4  -6   6      189.15      214.22      6.51 o 
  -3  -6   6      391.88      384.64      7.60 o 
  -2  -6   6     1177.57     1142.41     20.29 o 
  -1  -6   6       80.01       97.80      6.59 o 
   0  -6   6     1156.11     1168.89     17.43 o 
   1  -6   6      499.29      449.59     14.25 o 
   2  -6   6      372.81      363.51     16.68 o 
   3  -6   6       21.89       27.14      4.11 o 
   4  -6   6       36.89       23.59      3.69 o 
   5  -6   6        4.98       13.66      3.97 o 
   6  -6   6        5.86       -4.44      4.44 o 
   7  -6   6       31.50       29.26      6.28 o 
  -8  -5   6        0.01       13.45     10.64 o 
  -7  -5   6       89.33      100.24     14.98 o 
  -6  -5   6        4.55        2.34      5.22 o 
  -5  -5   6       36.79       49.70      4.06 o 
  -4  -5   6     1760.25     1626.30     23.53 o 
  -3  -5   6     3548.47     3436.58     41.64 o 
  -2  -5   6        7.06        3.44      1.86 o 
  -1  -5   6      468.11      439.37      9.76 o 
   0  -5   6     2005.07     2131.05     32.50 o 
   1  -5   6     1878.66     1825.22     35.59 o 
   2  -5   6       53.81       54.78      3.51 o 
   3  -5   6       58.44       49.78      3.44 o 
   4  -5   6      650.32      599.12     11.12 o 
   5  -5   6       90.70      104.16      4.95 o 
   6  -5   6        1.82        3.44      4.14 o 
   7  -5   6        2.12        2.39      5.72 o 
  -8  -4   6        5.03        7.06      9.74 o 
  -7  -4   6       39.42       40.56      7.19 o 
  -6  -4   6       19.13       19.08      4.71 o 
  -5  -4   6     1004.73      989.72     13.85 o 
  -4  -4   6       46.94       58.24      3.83 o 
  -3  -4   6       87.17       74.99      3.51 o 
  -2  -4   6      339.96      342.92      6.23 o 
  -1  -4   6     3256.75     3111.18     41.93 o 
   0  -4   6      272.18      235.25      5.84 o 
   1  -4   6        5.64        3.79      2.33 o 
   2  -4   6     1871.27     1838.55     26.24 o 
   3  -4   6      380.02      390.67      7.76 o 
   4  -4   6       67.60       83.66      4.33 o 
   5  -4   6       12.54        4.17      2.81 o 
   6  -4   6       20.79       33.67      4.10 o 
   7  -4   6        3.99        2.53      4.13 o 
  -8  -3   6        0.55        2.79      9.45 o 
  -7  -3   6       66.90       68.78      6.49 o 
  -6  -3   6       47.06       65.31      4.94 o 
  -5  -3   6       22.93       11.41      3.27 o 
  -4  -3   6      198.55      176.71      4.82 o 
  -3  -3   6      559.57      599.52      9.35 o 
  -2  -3   6      726.18      737.36      8.76 o 
  -1  -3   6      231.12      238.18      5.48 o 
   0  -3   6       46.43       42.66      2.25 o 
   1  -3   6       40.28       24.57      2.13 o 
   2  -3   6        4.65        3.61      1.84 o 
   3  -3   6     1249.78     1221.54     18.19 o 
   4  -3   6        1.14       -0.53      2.18 o 
   5  -3   6        9.27       21.83      2.81 o 
   6  -3   6       12.88       30.29      7.57 o 
   7  -3   6       25.23       20.35      9.00 o 
   8  -3   6        0.03      -12.40     12.40 o 
  -8  -2   6       38.33       57.92     13.91 o 
  -7  -2   6       23.56       32.22      5.78 o 
  -6  -2   6      287.41      273.64      7.96 o 
  -5  -2   6       50.85       49.85      3.59 o 
  -4  -2   6      279.63      323.39      7.46 o 
  -3  -2   6      904.77      842.01     10.11 o 
  -2  -2   6     4351.06     4283.44     42.67 o 
  -1  -2   6      253.17      290.28      5.00 o 
   0  -2   6       48.95       66.39      2.16 o 
   1  -2   6     6024.61     6357.69     75.66 o 
   2  -2   6     9192.98     9197.70    142.05 o 
   3  -2   6        8.85        7.44      2.81 o 
   4  -2   6        8.00        3.58      2.66 o 
   5  -2   6      120.73      122.62      9.50 o 
   6  -2   6       31.21       38.66      7.46 o 
   7  -2   6       10.03        1.19      8.59 o 
   8  -2   6        1.55      -13.37     13.68 o 
  -9  -1   6        7.54        7.13     15.65 o 
  -8  -1   6        9.46        9.30     13.60 o 
  -7  -1   6      162.61      199.54      9.66 o 
  -6  -1   6        8.93        9.08      3.55 o 
  -5  -1   6      222.03      202.19      5.43 o 
  -4  -1   6     1616.75     1670.71     17.27 o 
  -3  -1   6       13.07        9.62      1.72 o 
  -2  -1   6      458.63      527.73      6.72 o 
  -1  -1   6      304.46      278.36      3.91 o 
   0  -1   6     9314.23     9642.78    120.00 o 
   1  -1   6       59.65       94.71      2.64 o 
   2  -1   6        0.75       -0.72      2.21 o 
   3  -1   6      412.13      424.68      8.13 o 
   4  -1   6      774.50      824.86     12.05 o 
   5  -1   6        4.84        0.48      3.89 o 
   6  -1   6        4.08        0.18      6.57 o 
   7  -1   6       34.37       36.81      8.84 o 
  -9   0   6        0.24        0.27     14.37 o 
  -8   0   6        0.98        6.16     17.36 o 
  -7   0   6       18.36       23.58      5.57 o 
  -6   0   6       30.13       36.70      4.51 o 
  -5   0   6      131.38      164.99      5.01 o 
  -4   0   6       60.36       35.96      3.42 o 
  -3   0   6        4.17       -0.59      1.92 o 
  -2   0   6     1152.02     1131.88     11.50 o 
  -1   0   6      487.42      456.32      5.54 o 
   0   0   6      997.37     1106.82     15.48 o 
   1   0   6      112.51      104.54      5.11 o 
   2   0   6      137.44      150.56      3.41 o 
   3   0   6       73.67       57.44      3.73 o 
   4   0   6      502.42      448.54      8.99 o 
   5   0   6        1.72        2.77      3.83 o 
   6   0   6       17.26       29.16      7.02 o 
   7   0   6       44.36       38.14      9.10 o 
  -9   1   6        3.89       28.20     16.19 o 
  -8   1   6       23.03       20.88     15.13 o 
  -7   1   6       45.41       46.39      6.05 o 
  -6   1   6       33.60       22.73      3.65 o 
  -5   1   6     1052.71      999.55     17.70 o 
  -4   1   6       25.87       32.43      2.54 o 
  -3   1   6       54.79       65.09      2.42 o 
  -2   1   6     2106.27     2128.86     23.28 o 
  -1   1   6     3297.90     3297.20     38.42 o 
   0   1   6       13.87       14.84      1.52 o 
   1   1   6        4.97        5.46      5.70 o 
   2   1   6     1932.40     1894.01     29.68 o 
   3   1   6      463.51      445.29      7.93 o 
   4   1   6      472.78      458.27      8.99 o 
   5   1   6       18.48       12.88      4.46 o 
   6   1   6       45.97       64.91      8.03 o 
   7   1   6       72.24       87.13     10.03 o 
  -9   2   6        0.79       -5.66     14.41 o 
  -8   2   6        0.15       -7.05      7.27 o 
  -7   2   6      193.91      215.23      8.72 o 
  -6   2   6      131.87      159.72      5.61 o 
  -5   2   6      215.78      230.28      5.55 o 
  -4   2   6     1498.54     1453.93     16.24 o 
  -3   2   6     3560.41     3566.07     38.51 o 
  -2   2   6      831.01      854.41      9.56 o 
  -1   2   6       91.63       76.43      2.01 o 
   0   2   6     1326.40     1264.07     34.02 o 
   1   2   6     1451.62     1400.83     44.32 o 
   2   2   6       79.75       80.14      2.66 o 
   3   2   6      148.44      131.62      5.15 o 
   4   2   6       32.62       45.44      3.28 o 
   5   2   6      192.31      228.90      9.68 o 
   6   2   6       11.94        3.75      7.17 o 
   7   2   6       15.74       13.47      8.89 o 
  -8   3   6        1.08       -2.22      9.50 o 
  -7   3   6        4.55       12.41      5.50 o 
  -6   3   6        0.11       -1.79      3.58 o 
  -5   3   6       87.45       75.32      5.91 o 
  -4   3   6        3.71        0.77      2.39 o 
  -3   3   6       46.91       53.10      2.70 o 
  -2   3   6       55.97       64.97      2.45 o 
  -1   3   6       29.59       19.21      2.77 o 
   0   3   6      240.22      292.01      9.61 o 
   1   3   6      828.49      881.83     23.63 o 
   2   3   6       39.08       35.06      3.41 o 
   3   3   6      266.37      300.47      6.59 o 
   4   3   6        6.25       13.42      3.72 o 
   5   3   6      287.02      235.60     10.83 o 
   6   3   6        3.74        6.94      7.39 o 
   7   3   6        1.21        4.69     12.48 o 
  -8   4   6        4.97        0.90      7.90 o 
  -7   4   6       34.96       18.31      6.78 o 
  -6   4   6        7.48        9.77      4.70 o 
  -5   4   6      388.16      353.03     11.63 o 
  -4   4   6     1173.64     1163.68     16.69 o 
  -3   4   6       73.58       74.62      4.47 o 
  -2   4   6       99.98      110.99      4.18 o 
  -1   4   6     1878.55     1811.26     27.60 o 
   0   4   6     2634.43     2588.18     46.60 o 
   1   4   6        0.04       -2.94      2.94 o 
   2   4   6       79.08       87.34      3.25 o 
   3   4   6     1017.76     1019.57     15.52 o 
   4   4   6      116.20      135.82      7.04 o 
   5   4   6       86.46       88.53      8.01 o 
   6   4   6        0.46      -10.69     10.69 o 
  -8   5   6        0.20       10.51     10.12 o 
  -7   5   6      117.26      119.10     11.08 o 
  -6   5   6      963.10      950.24     28.66 o 
  -5   5   6      558.64      545.17     11.48 o 
  -4   5   6      202.60      200.19      5.83 o 
  -3   5   6     1132.20     1173.42     25.08 o 
  -2   5   6     2336.87     2308.90     35.63 o 
  -1   5   6      188.43      175.78      4.48 o 
   0   5   6       14.32       12.13      4.11 o 
   1   5   6     1111.71     1194.56     32.82 o 
   2   5   6     1128.07     1208.74     33.28 o 
   3   5   6       59.55       75.90      4.43 o 
   4   5   6        3.53        7.98      7.13 o 
   5   5   6       36.07       61.25     10.50 o 
   6   5   6        4.51       28.17     11.70 o 
  -8   6   6       14.14       20.42     10.53 o 
  -7   6   6        2.01        8.66      9.42 o 
  -6   6   6       12.67       23.30      5.26 o 
  -5   6   6        0.30       -3.27      5.17 o 
  -4   6   6      119.06      136.40      5.61 o 
  -3   6   6        0.20       -0.84      2.91 o 
  -2   6   6      550.45      555.13     26.38 o 
  -1   6   6       94.98      112.50      4.92 o 
   0   6   6        7.80       11.04      5.04 o 
   1   6   6        0.99        0.70      4.65 o 
   2   6   6      165.47      154.89      9.69 o 
   4   6   6       56.49       76.44      9.03 o 
   5   6   6       36.12       21.04      9.84 o 
   6   6   6       60.63       49.20     13.25 o 
  -7   7   6      206.66      220.33     19.35 o 
  -6   7   6       31.25       16.79      6.38 o 
  -5   7   6       39.81       44.29      7.46 o 
  -4   7   6      414.86      473.71     21.35 o 
  -2   7   6       47.63       51.76      7.32 o 
  -1   7   6      246.32      254.16      8.41 o 
   0   7   6     1046.86     1157.45     33.98 o 
   1   7   6      139.75      144.51     10.23 o 
   5   7   6        6.27        6.94     10.00 o 
  -7   8   6       16.28       15.59      9.79 o 
  -6   8   6       51.66       72.86     18.62 o 
  -5   8   6      274.27      266.86     13.72 o 
  -4   8   6      157.94      171.13     13.21 o 
  -6   9   6        1.71       -5.94      8.08 o 
  -5   9   6       12.42        4.96     11.24 o 
   0 -12   7        0.42       -9.96     10.38 o 
   1 -12   7        2.48       -1.74     10.85 o 
   2 -12   7       13.45        6.04     11.55 o 
   3 -12   7       15.89        6.94     12.17 o 
   4 -12   7        0.66        4.30     12.55 o 
  -4 -11   7        6.64       -0.27     11.39 o 
  -3 -11   7      203.85      214.25     16.50 o 
  -2 -11   7       87.90       91.80      9.18 o 
  -1 -11   7       33.63       24.49     11.12 o 
   0 -11   7       32.42       40.45     10.46 o 
   1 -11   7      250.94      266.63     17.67 o 
   2 -11   7        5.86        9.92     11.43 o 
   3 -11   7       49.60       51.10     12.20 o 
   4 -11   7        0.84      -11.39     11.39 o 
   5 -11   7       54.77       50.76      9.99 o 
  -5 -10   7       34.05       37.31     13.64 o 
  -4 -10   7       50.49       55.25     12.51 o 
  -3 -10   7       19.39       21.79      7.67 o 
  -2 -10   7       47.74       40.66      7.37 o 
  -1 -10   7      686.42      659.94     28.13 o 
   0 -10   7      284.86      257.10     15.73 o 
   1 -10   7        4.29       -8.14      8.14 o 
   2 -10   7        3.17       -6.82      9.03 o 
   3 -10   7      440.28      413.27     20.65 o 
   4 -10   7       32.89       28.82     11.00 o 
   5 -10   7        8.17        2.82      6.47 o 
  -6  -9   7        8.40        5.14      9.66 o 
  -5  -9   7        0.04       -7.10     13.04 o 
  -4  -9   7      105.82       89.58      9.02 o 
  -3  -9   7       26.65       31.74      6.82 o 
  -2  -9   7       97.78      114.74      8.09 o 
  -1  -9   7       61.32       72.60      5.46 o 
   0  -9   7      367.50      398.19     10.60 o 
   1  -9   7        0.57        2.61      5.46 o 
   2  -9   7        1.68        2.66      5.62 o 
   3  -9   7       92.75       80.49      9.92 o 
   4  -9   7       66.23       77.64     11.47 o 
   5  -9   7        2.67       -6.26      7.87 o 
   6  -9   7        0.82       -2.12      7.83 o 
  -7  -8   7        2.85       11.51     10.74 o 
  -6  -8   7      118.62      128.23     11.74 o 
  -5  -8   7       92.20      110.01      8.43 o 
  -4  -8   7      141.98      140.85      7.58 o 
  -3  -8   7        7.91        4.37      6.12 o 
  -2  -8   7      896.23      923.71     27.47 o 
  -1  -8   7      223.35      200.35     16.62 o 
   0  -8   7       11.35       11.72      3.91 o 
   1  -8   7      334.83      334.80      9.34 o 
   2  -8   7      869.21      869.24     20.55 o 
   3  -8   7       97.65      107.53      6.92 o 
   4  -8   7       26.04       20.62      4.73 o 
   5  -8   7      147.38      117.71      6.02 o 
   6  -8   7       90.46      104.35      9.52 o 
  -7  -7   7       82.61      114.46     12.55 o 
  -6  -7   7       12.22       -1.22      6.56 o 
  -5  -7   7      101.20       92.23      7.64 o 
  -4  -7   7      468.64      449.39     10.40 o 
  -3  -7   7      148.52      155.72      6.79 o 
  -2  -7   7        7.55        8.98      3.72 o 
  -1  -7   7       25.01       20.31      3.79 o 
   0  -7   7     1352.01     1350.43     29.09 o 
   1  -7   7      131.25      112.99      5.19 o 
   2  -7   7        0.74        0.90      5.27 o 
   3  -7   7        5.64        0.47      4.07 o 
   4  -7   7      342.33      345.33      9.52 o 
   5  -7   7        5.93       13.29      4.38 o 
   6  -7   7        2.59       10.53      6.66 o 
   7  -7   7       12.83       15.76      9.86 o 
  -7  -6   7       31.19       45.69     10.57 o 
  -6  -6   7        0.07        0.84      5.39 o 
  -5  -6   7      111.59      129.31      6.62 o 
  -4  -6   7       14.89       18.78      3.79 o 
  -3  -6   7       85.04       94.13      4.26 o 
  -2  -6   7      154.95      171.44      8.33 o 
  -1  -6   7      138.81      116.17      5.05 o 
   0  -6   7      286.01      303.44      9.67 o 
   1  -6   7       77.00       86.61      4.43 o 
   2  -6   7       11.28       10.44      3.27 o 
   3  -6   7        0.24        0.05      3.79 o 
   4  -6   7       67.23       58.50      4.69 o 
   5  -6   7      130.38      109.30      5.73 o 
   6  -6   7        7.27       10.47      4.61 o 
   7  -6   7        0.79       -4.00      8.69 o 
  -8  -5   7       48.66       66.44     16.39 o 
  -7  -5   7        7.38       21.35      9.38 o 
  -6  -5   7        2.80       -1.37      5.17 o 
  -5  -5   7        6.96        1.96      3.68 o 
  -4  -5   7      188.29      182.48      6.08 o 
  -3  -5   7      307.16      303.24      7.45 o 
  -2  -5   7     1072.06     1102.26     17.65 o 
  -1  -5   7     1621.83     1566.32     22.46 o 
   0  -5   7     1527.10     1547.98     31.86 o 
   1  -5   7        6.77       12.01      2.95 o 
   2  -5   7      335.56      323.16      8.68 o 
   3  -5   7      327.16      346.94      7.55 o 
   4  -5   7        5.84        4.65      3.46 o 
   5  -5   7        2.66        3.35      3.65 o 
   6  -5   7       19.91       17.92      4.15 o 
   7  -5   7       51.93       67.74     10.31 o 
  -8  -4   7       14.48       17.63     15.54 o 
  -7  -4   7       73.34       74.67      8.08 o 
  -6  -4   7      215.37      247.16      7.44 o 
  -5  -4   7      256.40      214.68      5.96 o 
  -4  -4   7      172.06      159.98      6.08 o 
  -3  -4   7     1014.17     1030.86     14.46 o 
  -2  -4   7     1148.25     1084.05     14.64 o 
  -1  -4   7      101.85      100.94      3.58 o 
   0  -4   7       24.63       18.25      2.37 o 
   1  -4   7      953.36      928.95     14.39 o 
   2  -4   7       33.99       36.36      2.84 o 
   3  -4   7      254.05      223.33      5.65 o 
   4  -4   7       18.94       17.35      2.79 o 
   5  -4   7       13.18       22.16      2.93 o 
   6  -4   7        0.82        2.74     11.27 o 
   7  -4   7        0.21       -8.74      8.74 o 
  -8  -3   7       31.98       48.74     15.81 o 
  -7  -3   7        0.02        5.49      5.54 o 
  -6  -3   7      118.95      113.50      5.81 o 
  -5  -3   7       74.52       81.14      5.33 o 
  -4  -3   7      305.58      336.45      6.55 o 
  -3  -3   7       86.90       71.99      3.20 o 
  -2  -3   7      610.51      581.20     11.18 o 
  -1  -3   7        2.22        3.60      2.10 o 
   0  -3   7      574.98      531.03      7.89 o 
   1  -3   7      911.19      999.66     19.95 o 
   2  -3   7        9.49        9.33      1.83 o 
   3  -3   7      136.13      121.98      5.79 o 
   4  -3   7       62.72       79.58      5.35 o 
   5  -3   7      240.84      214.95      7.92 o 
   6  -3   7       15.42       27.72      7.86 o 
   7  -3   7        1.17       10.11      8.82 o 
  -8  -2   7       81.04       58.42     15.65 o 
  -7  -2   7      128.83      137.39     14.07 o 
  -6  -2   7       30.69       32.08      4.93 o 
  -5  -2   7        0.81       -1.13      2.76 o 
  -4  -2   7     1520.73     1396.50     17.38 o 
  -3  -2   7     1265.32     1242.85     14.07 o 
  -2  -2   7       38.11       50.38      2.40 o 
  -1  -2   7     4207.06     4481.40     53.86 o 
   0  -2   7     2619.12     2494.96     27.62 o 
   1  -2   7      602.86      594.53      9.45 o 
   2  -2   7       20.01       19.93      2.60 o 
   3  -2   7     1817.17     1813.51     38.81 o 
   4  -2   7      236.24      256.39      5.94 o 
   5  -2   7        1.91        2.29      5.55 o 
   6  -2   7        1.52       -6.72      7.20 o 
   7  -2   7       32.69       25.50      9.10 o 
  -8  -1   7        1.10        5.75      8.82 o 
  -7  -1   7       49.67       48.05      8.87 o 
  -6  -1   7      702.59      702.04     15.26 o 
  -5  -1   7     1052.66     1125.16     16.29 o 
  -4  -1   7        2.82        4.36      2.59 o 
  -3  -1   7      205.33      223.37      5.07 o 
  -2  -1   7     3659.72     3671.39     39.77 o 
  -1  -1   7      343.11      274.83      4.39 o 
   0  -1   7       70.64       85.68      2.67 o 
   1  -1   7       31.61       25.78      2.08 o 
   2  -1   7      886.64      881.33     14.05 o 
   3  -1   7      169.62      133.31      4.70 o 
   4  -1   7        6.43        6.04      3.77 o 
   5  -1   7       61.84       70.62      5.05 o 
   6  -1   7       62.27       77.34      8.33 o 
   7  -1   7        1.40       17.18      9.13 o 
  -9   0   7        9.64       -5.77     13.72 o 
  -8   0   7        0.25       -4.72     10.60 o 
  -7   0   7       56.72       72.97      7.85 o 
  -6   0   7        0.10        0.67      4.00 o 
  -5   0   7       69.34       55.79      3.90 o 
  -4   0   7        7.37       13.95      2.66 o 
  -3   0   7      266.20      303.70      5.29 o 
  -2   0   7      244.00      219.06      5.52 o 
  -1   0   7      640.31      697.07      8.56 o 
   0   0   7      236.94      210.80      3.73 o 
   1   0   7      128.44      106.15      3.35 o 
   2   0   7      175.59      178.63      7.26 o 
   3   0   7      151.53      133.83      4.88 o 
   4   0   7        0.93        0.09      4.26 o 
   5   0   7       25.59       36.44      4.87 o 
   6   0   7       27.95       28.09      7.28 o 
   7   0   7        8.14       14.36      9.13 o 
  -9   1   7        2.48       -4.38     13.52 o 
  -8   1   7        3.67        7.99      9.90 o 
  -7   1   7       44.45       42.00      6.66 o 
  -6   1   7      263.13      257.62      8.72 o 
  -5   1   7        0.44       -3.81      3.81 o 
  -4   1   7      201.74      186.71      4.36 o 
  -3   1   7     2716.32     2707.53     27.88 o 
  -2   1   7     1027.63     1054.98     12.50 o 
  -1   1   7       28.02       24.74      1.93 o 
   0   1   7     1429.78     1472.96     20.10 o 
   1   1   7     2964.49     2877.80     56.49 o 
   2   1   7      182.36      182.32      4.35 o 
   3   1   7        5.61        4.14      2.46 o 
   4   1   7      382.25      392.64      8.40 o 
   5   1   7       59.43       74.32      5.55 o 
   6   1   7       17.25        8.99      7.32 o 
   7   1   7        6.73       24.03      9.25 o 
  -8   2   7       66.85       73.80     10.82 o 
  -7   2   7        6.25       11.16      6.51 o 
  -6   2   7       52.14       47.79      5.03 o 
  -5   2   7      784.57      790.08     15.01 o 
  -4   2   7      480.62      521.81      8.25 o 
  -3   2   7        1.73        1.12      2.25 o 
  -2   2   7        3.56        7.03      1.75 o 
  -1   2   7     4571.58     4550.71     67.33 o 
   0   2   7     1528.70     1497.54     22.66 o 
   1   2   7        8.49        7.32      6.86 o 
   2   2   7      137.27      186.32     13.91 o 
   3   2   7      557.80      619.66     13.40 o 
   4   2   7       93.60       66.55      4.00 o 
   5   2   7       16.81       10.48      4.68 o 
   6   2   7        5.10        8.89      7.42 o 
   7   2   7       62.91       79.38     14.10 o 
  -8   3   7        3.54       18.44      9.83 o 
  -7   3   7       15.70       26.37      9.47 o 
  -6   3   7       50.10       65.63      6.46 o 
  -5   3   7       59.85       38.15      4.00 o 
  -4   3   7     1977.02     1826.51     21.67 o 
  -3   3   7      559.47      586.44      9.25 o 
  -2   3   7       16.63       20.83      2.46 o 
  -1   3   7      285.93      307.19      8.50 o 
   0   3   7     1007.71     1040.33     28.44 o 
   2   3   7        0.04       -0.50      1.69 o 
   3   3   7      389.17      353.16      7.20 o 
   4   3   7      107.43       97.39      5.00 o 
   5   3   7       56.15       70.06     12.18 o 
   6   3   7        3.62        3.56     10.81 o 
  -8   4   7        0.03      -10.06     10.47 o 
  -7   4   7       11.56       18.54      6.96 o 
  -6   4   7      148.36      144.87      7.08 o 
  -5   4   7      489.20      471.23     10.44 o 
  -4   4   7        1.28        2.55      3.56 o 
  -3   4   7      513.78      512.14     11.95 o 
  -2   4   7     2021.20     2034.95     31.79 o 
  -1   4   7      286.02      285.99     13.00 o 
   0   4   7       11.90       16.85      2.85 o 
   1   4   7      689.41      697.84     29.00 o 
   2   4   7     1643.98     1645.65     30.53 o 
   3   4   7        0.04       -1.73      3.78 o 
   4   4   7        0.27       -4.83      4.83 o 
   5   4   7       72.32       70.32     10.58 o 
   6   4   7       14.31        9.18     11.93 o 
  -8   5   7       65.69       73.22     12.19 o 
  -7   5   7      132.01      150.92     11.93 o 
  -6   5   7        1.29        2.44      4.85 o 
  -5   5   7      145.36      150.45      6.19 o 
  -4   5   7      632.76      600.79     13.73 o 
  -3   5   7      362.55      344.23      9.10 o 
  -2   5   7        1.00        2.60      2.88 o 
  -1   5   7      221.98      214.86     11.64 o 
   0   5   7     1872.40     1886.67     50.68 o 
   1   5   7        1.31        3.18      4.11 o 
   2   5   7      242.03      205.18      8.99 o 
   3   5   7       15.62        4.00      3.67 o 
   4   5   7      190.21      230.79     12.90 o 
   5   5   7        3.33       -2.17      9.10 o 
   6   5   7        0.69       -0.15     11.62 o 
  -8   6   7        0.69       12.72     11.28 o 
  -7   6   7        1.20       -5.51      9.23 o 
  -6   6   7        0.81       10.35      7.87 o 
  -5   6   7        1.86        3.20      6.67 o 
  -4   6   7       72.63       74.04      9.96 o 
  -3   6   7      251.75      254.97     13.44 o 
  -2   6   7        2.87        5.38      5.23 o 
  -1   6   7       53.72       51.88      6.47 o 
   0   6   7      565.90      603.50     19.45 o 
   1   6   7     1087.15     1098.83     31.27 o 
   2   6   7      370.49      338.27     13.10 o 
   4   6   7      132.34      117.16      9.57 o 
   5   6   7        6.11        5.77      9.18 o 
  -7   7   7       53.98       60.21     10.51 o 
  -6   7   7      113.79      116.94     22.35 o 
  -5   7   7      542.19      530.80     36.22 o 
   5   7   7        7.44       -4.11      9.26 o 
  -7   8   7      171.53      190.64     34.40 o 
  -6   8   7       43.02       40.37      9.41 o 
  -5   8   7       12.06       10.96      9.76 o 
  -6   9   7        8.54        2.52     12.40 o 
  -5   9   7        3.53       -5.73     10.58 o 
  -5  10   7      125.60      140.06     15.30 o 
   2 -13   8        9.67        8.83     13.44 o 
  -1 -12   8       45.16       42.00     12.17 o 
   0 -12   8        3.86        8.45     12.44 o 
   1 -12   8       33.20       43.86     12.40 o 
   2 -12   8       24.85       43.55     13.33 o 
   3 -12   8       17.70        7.90     12.67 o 
  -2 -11   8        0.62       -4.69     10.23 o 
  -1 -11   8       63.77       67.49     11.86 o 
   0 -11   8       49.61       61.60     12.44 o 
   1 -11   8        3.62       -2.21     10.34 o 
   2 -11   8      146.63      151.80     14.22 o 
   3 -11   8       56.04       61.68     12.67 o 
   4 -11   8        9.75        4.34     11.43 o 
  -3 -10   8        6.90        8.21     10.42 o 
  -2 -10   8      174.43      181.70     14.45 o 
  -1 -10   8       15.05        2.44      9.34 o 
   0 -10   8        0.65        6.08      9.49 o 
   1 -10   8      176.47      154.16     13.33 o 
   2 -10   8       81.02       84.65     11.35 o 
   3 -10   8        1.45        0.08      9.80 o 
   4 -10   8       14.69        9.10     11.00 o 
   5 -10   8       39.10       25.18     11.21 o 
  -6  -9   8      107.77       94.65     18.02 o 
  -4  -9   8       75.38       78.30      9.76 o 
  -3  -9   8       30.87       32.30      7.36 o 
  -2  -9   8      245.68      260.45     15.79 o 
  -1  -9   8       16.66       24.45      7.96 o 
   0  -9   8       26.62       18.61      4.69 o 
   1  -9   8       66.33       71.48      6.92 o 
   2  -9   8      154.80      173.86      8.93 o 
   3  -9   8       31.38       51.10      6.88 o 
   4  -9   8       31.87       34.37     10.27 o 
   5  -9   8        9.96        5.86      6.36 o 
   6  -9   8        1.72       -2.71      9.52 o 
  -6  -8   8       10.42       -0.97     13.75 o 
  -5  -8   8       42.99       49.24      7.69 o 
  -4  -8   8      147.26      172.06     10.52 o 
  -3  -8   8      404.10      418.73     16.00 o 
  -2  -8   8        0.12        2.54      3.27 o 
  -1  -8   8       16.68       21.67      4.45 o 
   0  -8   8      395.00      391.02     10.22 o 
   1  -8   8      217.69      227.54      8.07 o 
   2  -8   8        1.47        1.49      6.86 o 
   3  -8   8       30.69       21.55      5.00 o 
   4  -8   8       21.35       29.82      8.58 o 
   5  -8   8        7.62       16.08      6.01 o 
   6  -8   8        0.03       -2.04      6.62 o 
  -7  -7   8       31.80       29.13     15.46 o 
  -6  -7   8        1.54       -3.72     12.94 o 
  -5  -7   8      399.64      421.71     13.79 o 
  -4  -7   8      220.42      219.93      7.57 o 
  -3  -7   8       91.00       77.52     14.51 o 
  -2  -7   8      678.12      676.57     14.24 o 
  -1  -7   8      477.03      458.90     10.78 o 
   0  -7   8       20.09        7.22      3.69 o 
   1  -7   8      347.07      350.61     19.03 o 
   2  -7   8      117.11      112.22      5.45 o 
   3  -7   8        2.95        2.47      4.35 o 
   4  -7   8        8.14        2.75      4.23 o 
   5  -7   8        2.83       -0.29      5.46 o 
   6  -7   8       37.92       39.74      6.24 o 
  -7  -6   8       15.01       33.47     14.99 o 
  -6  -6   8       77.20       96.68      8.57 o 
  -5  -6   8      437.92      364.35     10.34 o 
  -4  -6   8       74.79       69.60      4.64 o 
  -3  -6   8       59.18       61.22      4.04 o 
  -2  -6   8      573.82      560.40     12.30 o 
  -1  -6   8      924.94      930.25     17.24 o 
   0  -6   8       21.99       27.49      4.48 o 
   1  -6   8        9.45        6.29      3.44 o 
   2  -6   8        2.39        1.80      3.94 o 
   3  -6   8      198.84      192.52      6.03 o 
   4  -6   8        0.97       -3.09      3.72 o 
   5  -6   8        5.53        5.61      5.12 o 
   6  -6   8       22.19        8.32      5.12 o 
   7  -6   8       26.23       17.41     10.47 o 
  -8  -5   8       26.04       29.13     16.00 o 
  -7  -5   8        0.94        4.42     14.57 o 
  -6  -5   8      173.74      186.53      7.94 o 
  -5  -5   8        2.91        5.04      3.97 o 
  -4  -5   8        8.13        9.60      3.81 o 
  -3  -5   8      732.37      735.37     11.57 o 
  -2  -5   8     2158.76     2054.11     29.29 o 
  -1  -5   8       31.45       26.83      3.06 o 
   0  -5   8      105.32      104.94      3.98 o 
   1  -5   8     1298.83     1357.88     20.43 o 
   2  -5   8      741.63      784.56     17.85 o 
   3  -5   8       46.11       48.29      3.64 o 
   4  -5   8       29.02       25.17      3.58 o 
   5  -5   8      147.17      155.32      5.18 o 
   6  -5   8        3.58       -7.53      7.80 o 
   7  -5   8        0.02       -9.05      9.82 o 
  -8  -4   8       31.08       45.64     14.92 o 
  -7  -4   8        4.57       17.63     11.89 o 
  -6  -4   8       57.57       62.06      5.16 o 
  -5  -4   8      113.11      114.34      5.16 o 
  -4  -4   8     1347.23     1397.26     19.48 o 
  -3  -4   8       25.64       19.28      3.16 o 
  -2  -4   8      105.48      101.91      4.24 o 
  -1  -4   8      496.41      481.04      9.75 o 
   0  -4   8      629.05      564.81      9.46 o 
   1  -4   8       72.73       85.95      3.69 o 
   2  -4   8       68.02       73.22      4.30 o 
   3  -4   8     1223.21     1203.76     21.52 o 
   4  -4   8       57.11       78.26      7.64 o 
   5  -4   8       23.04       45.72      7.09 o 
   6  -4   8       52.12       38.97      8.42 o 
   7  -4   8        7.75       22.14      9.61 o 
  -8  -3   8       34.83       40.18     15.88 o 
  -7  -3   8        0.51        7.49      8.63 o 
  -6  -3   8       82.08       91.69      5.37 o 
  -5  -3   8        0.28        3.92      3.23 o 
  -4  -3   8      359.28      321.86      6.49 o 
  -3  -3   8       42.84       36.55      2.87 o 
  -2  -3   8       23.88       17.92      3.00 o 
  -1  -3   8      197.16      215.92      4.77 o 
   0  -3   8     1671.86     1745.16     22.06 o 
   1  -3   8      110.29      113.03      3.16 o 
   2  -3   8       78.37       72.38      4.79 o 
   3  -3   8       73.29       95.43      5.65 o 
   4  -3   8       11.27       11.98     11.93 o 
   5  -3   8        6.55       16.85      6.48 o 
   6  -3   8        1.03        4.22      7.71 o 
   7  -3   8        4.53       13.96      9.28 o 
  -8  -2   8        0.86        7.63     13.02 o 
  -7  -2   8       38.69       40.76     12.32 o 
  -6  -2   8       94.18       91.73      5.12 o 
  -5  -2   8      396.29      452.45      8.36 o 
  -4  -2   8        1.25       -0.73      2.51 o 
  -3  -2   8        0.55        0.07      2.54 o 
  -2  -2   8     1023.78      947.41     11.84 o 
  -1  -2   8     3523.91     3521.41     42.74 o 
   0  -2   8       70.21       66.19      2.89 o 
   1  -2   8      502.86      517.00     17.32 o 
   2  -2   8      301.17      310.07      8.82 o 
   3  -2   8     1268.29     1307.74     23.12 o 
   4  -2   8        4.57        4.33      3.99 o 
   5  -2   8      153.36      166.00      6.79 o 
   6  -2   8        3.54       -5.48      7.36 o 
   7  -2   8        7.44        9.19      9.26 o 
  -8  -1   8        5.44        9.36      9.55 o 
  -7  -1   8       78.14      118.75      8.37 o 
  -6  -1   8       79.45       52.85      5.59 o 
  -5  -1   8      119.31      101.65      5.14 o 
  -4  -1   8      464.69      472.19      8.21 o 
  -3  -1   8     1622.75     1630.87     19.33 o 
  -2  -1   8       70.28       95.16      4.32 o 
  -1  -1   8      190.36      203.54      4.86 o 
   0  -1   8      173.73      151.74      5.76 o 
   1  -1   8      318.15      327.30      6.46 o 
   2  -1   8      343.74      352.95      7.22 o 
   3  -1   8      106.86       85.40      9.29 o 
   4  -1   8        3.98       13.37      3.61 o 
   5  -1   8       11.14        2.21      4.58 o 
   6  -1   8       27.24       23.82      7.87 o 
   7  -1   8       10.20        6.21      9.40 o 
  -8   0   8       13.27       20.97      9.85 o 
  -7   0   8      158.58      123.22      9.02 o 
  -6   0   8       26.78       22.82      4.97 o 
  -5   0   8       48.06       65.46      4.44 o 
  -4   0   8       18.31        7.25      3.01 o 
  -3   0   8      619.30      629.85      9.05 o 
  -2   0   8      160.04      157.43      4.22 o 
  -1   0   8       35.62       29.17      2.05 o 
   0   0   8      686.67      723.54      9.59 o 
   1   0   8     1443.78     1520.48     29.95 o 
   2   0   8       63.21       63.74      9.20 o 
   3   0   8       14.34       19.86      3.08 o 
   4   0   8       75.39       63.24      4.64 o 
   5   0   8      216.14      190.14      7.09 o 
   6   0   8       31.76       46.50      8.16 o 
   7   0   8       18.57       10.22      9.28 o 
  -8   1   8       68.63       86.90     23.54 o 
  -7   1   8       45.86       42.37      6.97 o 
  -6   1   8       23.60       14.06      6.65 o 
  -5   1   8      347.97      319.73     13.85 o 
  -4   1   8     1650.13     1667.97     22.06 o 
  -3   1   8        2.52        2.24      2.73 o 
  -2   1   8      705.93      683.36      8.89 o 
  -1   1   8     1868.60     1862.29     24.28 o 
   0   1   8     2428.41     2445.17     29.27 o 
   1   1   8       22.29       16.86      2.57 o 
   2   1   8      259.66      286.30      8.60 o 
   3   1   8      447.35      473.35      8.41 o 
   4   1   8      260.84      302.02      9.90 o 
   5   1   8       13.73       15.13      4.83 o 
   6   1   8       27.28       45.99      8.24 o 
   7   1   8        5.38       -2.60     11.97 o 
  -8   2   8       17.73        7.52     13.60 o 
  -7   2   8       23.37       25.08      6.93 o 
  -6   2   8      212.47      270.17     10.65 o 
  -5   2   8       34.95       22.04      3.58 o 
  -4   2   8        0.24        0.66      2.55 o 
  -3   2   8     2000.08     1924.27     27.30 o 
  -2   2   8     1498.91     1458.48     22.00 o 
  -1   2   8      345.19      391.75     10.52 o 
   0   2   8      125.51      135.46      3.60 o 
   1   2   8      869.70      855.99     30.84 o 
   2   2   8      254.33      271.82     17.90 o 
   3   2   8      118.30       99.86      4.66 o 
   4   2   8        2.03        5.11      4.95 o 
   5   2   8        0.74        1.77      6.28 o 
   6   2   8       10.96        8.16     11.89 o 
  -8   3   8        0.53      -13.17     13.17 o 
  -7   3   8        2.89       -3.35      8.29 o 
  -6   3   8      146.00      133.58      8.53 o 
  -5   3   8      418.23      419.11      8.66 o 
  -4   3   8      203.81      228.48      5.48 o 
  -3   3   8       14.18       11.40      2.95 o 
  -2   3   8     2471.61     2540.37     27.78 o 
  -1   3   8      125.55      136.28      6.97 o 
   0   3   8       51.19       66.44      4.84 o 
   1   3   8      773.96      761.15     29.37 o 
   2   3   8      528.27      510.90     13.44 o 
   3   3   8        1.90        8.62      2.78 o 
   4   3   8       78.34       79.58      6.31 o 
   5   3   8       12.03        1.36      8.56 o 
   6   3   8        7.11        0.46     10.69 o 
  -8   4   8       40.13       25.73     14.26 o 
  -7   4   8      108.06      118.01     15.61 o 
  -6   4   8      104.13       98.41     13.25 o 
  -5   4   8        3.08        1.15      4.40 o 
  -4   4   8      488.14      476.05     15.69 o 
  -3   4   8      695.61      690.67     11.97 o 
  -2   4   8       60.81       63.14      3.86 o 
  -1   4   8      274.67      281.62      8.49 o 
   0   4   8     1218.92     1247.48     27.31 o 
   1   4   8      275.89      269.56     10.11 o 
   2   4   8      179.42      172.65      5.89 o 
   3   4   8        4.45        4.95      3.21 o 
   4   4   8       45.57       65.59      7.90 o 
   5   4   8        0.44       -1.98      9.07 o 
   6   4   8        7.46       -3.56     11.31 o 
  -8   5   8        8.05       14.26     14.80 o 
  -7   5   8        3.42       18.56     12.82 o 
  -6   5   8       55.96       58.93     13.17 o 
  -5   5   8      381.16      380.44     17.53 o 
  -4   5   8       14.13        1.01      8.29 o 
  -3   5   8        0.88        2.79      3.86 o 
  -2   5   8      442.18      401.33      8.69 o 
  -1   5   8      233.12      205.57      6.80 o 
   0   5   8       46.47       54.98      5.58 o 
   1   5   8       67.43       67.92      5.39 o 
   2   5   8      529.54      584.28     17.51 o 
   4   5   8       50.02       33.98      7.13 o 
   5   5   8       20.38        8.64      8.91 o 
  -7   6   8       10.24       31.96     14.49 o 
  -6   6   8       38.99       12.82     11.35 o 
  -5   6   8      116.26       91.78     12.63 o 
  -4   6   8       82.81       89.38     10.23 o 
  -1   6   8     1604.44     1563.05     43.93 o 
   0   6   8        3.69        3.80      5.54 o 
   1   6   8       32.99       46.72      5.97 o 
   5   6   8        3.82        0.15      8.87 o 
  -7   7   8        7.57       18.29     14.22 o 
  -6   7   8      295.76      250.44     17.78 o 
  -5   7   8      245.18      228.04     15.65 o 
  -4   7   8      330.54      288.95     17.01 o 
  -6   8   8       25.89        7.13     12.94 o 
  -5   8   8      101.39       85.78     12.40 o 
  -4   8   8      125.21       87.99     11.66 o 
  -5   9   8       57.68       43.59     12.79 o 
   1 -13   9        1.29        2.44     13.17 o 
  -1 -12   9       35.73       38.98     12.67 o 
   0 -12   9       27.67       35.41     13.48 o 
   1 -12   9        0.12       12.59     12.28 o 
   2 -12   9        0.88       -3.84     13.17 o 
   3 -12   9       20.62       13.13     14.10 o 
  -2 -11   9      210.56      222.39     17.67 o 
  -1 -11   9       86.11       82.29     13.06 o 
   0 -11   9       14.46       14.37     10.27 o 
   1 -11   9       21.28        6.24     10.85 o 
   2 -11   9       40.71       48.55     11.93 o 
   3 -11   9       42.91       56.53     12.82 o 
   4 -11   9        8.90       -5.81     12.17 o 
  -3 -10   9        6.68       11.97     11.66 o 
  -2 -10   9       26.58       15.92     11.24 o 
  -1 -10   9        6.45        3.76     10.31 o 
   0 -10   9      110.29      102.98     12.01 o 
   1 -10   9       15.00       -1.78     10.19 o 
   2 -10   9        2.15        1.05      9.69 o 
   3 -10   9        1.63       -3.37     11.31 o 
   4 -10   9       22.25       39.29     12.09 o 
   5 -10   9        9.34        5.21      9.21 o 
  -6  -9   9       19.47        5.97     16.81 o 
  -4  -9   9       83.75      101.24     14.72 o 
  -3  -9   9      119.75      103.33     13.13 o 
  -2  -9   9       19.72        6.01      9.80 o 
  -1  -9   9        0.11       -8.25      8.25 o 
   0  -9   9      128.76      125.95      8.07 o 
   1  -9   9       94.64      119.85      7.57 o 
   2  -9   9        0.71        1.78      5.88 o 
   3  -9   9        9.32        8.77      8.60 o 
   4  -9   9       38.88       40.46      7.28 o 
   5  -9   9       23.88       24.04     17.98 o 
  -6  -8   9        0.08       -3.99     15.11 o 
  -5  -8   9       85.33       78.28     10.14 o 
  -4  -8   9       13.59        3.06     10.54 o 
  -3  -8   9       58.83       63.26     17.18 o 
  -2  -8   9        7.55       10.89      4.82 o 
  -1  -8   9      480.28      473.89     11.99 o 
   0  -8   9        0.55        1.75      4.21 o 
   1  -8   9       51.40       51.20     10.25 o 
   2  -8   9       40.67       38.64      6.17 o 
   3  -8   9      210.70      223.10      9.96 o 
   4  -8   9        5.77       11.79      4.85 o 
   5  -8   9        0.72        2.99      5.39 o 
   6  -8   9        1.48        1.05      9.42 o 
  -7  -7   9       88.21       46.03     17.86 o 
  -6  -7   9       89.42      106.21     12.00 o 
  -5  -7   9       57.64       39.08      8.94 o 
  -4  -7   9       17.51       18.33      5.20 o 
  -3  -7   9      536.78      543.46     14.95 o 
  -2  -7   9       16.57       19.86      4.94 o 
  -1  -7   9      219.43      236.09     11.55 o 
   0  -7   9       26.96       23.19      5.71 o 
   1  -7   9      652.12      630.42     20.10 o 
   2  -7   9        0.02        1.27      4.32 o 
   3  -7   9       22.01       13.63      4.68 o 
   4  -7   9       11.69        9.61      4.43 o 
   5  -7   9        0.62        7.00      6.50 o 
   6  -7   9        4.25        4.18      9.49 o 
  -7  -6   9       43.31       51.14     16.58 o 
  -6  -6   9       49.35       66.55     10.83 o 
  -5  -6   9       37.26       40.67      6.74 o 
  -4  -6   9        3.22        5.01      3.90 o 
  -3  -6   9     2225.88     2154.98     31.20 o 
  -2  -6   9      430.56      416.99     11.95 o 
  -1  -6   9       11.86        5.11      3.15 o 
   0  -6   9       70.85       62.61      4.94 o 
   1  -6   9      775.22      808.55     13.85 o 
   2  -6   9       39.39       57.70      4.33 o 
   3  -6   9       16.90       18.80      3.64 o 
   4  -6   9       61.96       51.14      4.64 o 
   5  -6   9       56.41       47.63      4.08 o 
   6  -6   9       26.19       31.75      9.24 o 
  -7  -5   9        5.67       15.61     10.29 o 
  -6  -5   9       73.91       88.46     11.07 o 
  -5  -5   9       59.70       64.36      6.47 o 
  -4  -5   9      300.82      312.15      7.84 o 
  -3  -5   9      133.79      131.55      4.93 o 
  -2  -5   9      109.19      114.15      4.81 o 
  -1  -5   9      824.32      854.15     15.33 o 
   0  -5   9      723.73      718.51     12.15 o 
   1  -5   9      134.14      125.66      4.72 o 
   2  -5   9       38.35       39.26      3.08 o 
   3  -5   9      262.20      262.15      7.26 o 
   4  -5   9      157.00      166.57     16.80 o 
   5  -5   9        0.05        6.44      6.85 o 
   6  -5   9        2.89        0.69     11.49 o 
  -8  -4   9        0.18       -9.30     13.60 o 
  -7  -4   9        1.17       10.23      9.38 o 
  -6  -4   9      177.63      202.16      9.67 o 
  -5  -4   9      135.94      177.34      5.66 o 
  -4  -4   9      117.92      101.95      4.29 o 
  -3  -4   9        1.01       -0.30      3.19 o 
  -2  -4   9      857.23      840.14     13.95 o 
  -1  -4   9       38.92       25.12      3.02 o 
   0  -4   9       71.02       82.17      3.27 o 
   1  -4   9      103.08       96.17      4.05 o 
   2  -4   9       59.94       62.56      4.66 o 
   3  -4   9      129.82      105.69      6.68 o 
   4  -4   9      162.62      146.39      9.32 o 
   5  -4   9       34.01       43.16      7.39 o 
   6  -4   9        0.54       -7.92      7.92 o 
  -8  -3   9        2.56       11.47     14.02 o 
  -7  -3   9      108.77      137.66     11.52 o 
  -6  -3   9       39.05       27.60      6.85 o 
  -5  -3   9       37.75       34.95      3.64 o 
  -4  -3   9       14.60       23.31      2.87 o 
  -3  -3   9       34.71       46.15      3.26 o 
  -2  -3   9      957.36      981.39     16.69 o 
  -1  -3   9      169.20      164.83      4.50 o 
   0  -3   9       55.38       56.87      2.83 o 
   1  -3   9        5.48        4.45      3.21 o 
   2  -3   9     2018.21     2036.19     45.24 o 
   3  -3   9      129.15      134.03      6.98 o 
   4  -3   9       36.54       27.03      6.91 o 
   5  -3   9       42.56       40.80      7.18 o 
   6  -3   9       41.15       54.11      9.21 o 
   7  -3   9        8.98       18.02     13.79 o 
  -8  -2   9        0.10        1.23     12.49 o 
  -7  -2   9       19.51       18.80      9.31 o 
  -6  -2   9      195.07      218.89      9.38 o 
  -5  -2   9        0.36       -2.38      3.88 o 
  -4  -2   9      172.33      171.81      6.30 o 
  -3  -2   9      864.92      863.91     11.70 o 
  -2  -2   9       68.42       54.08      2.81 o 
  -1  -2   9      279.47      326.06      5.77 o 
   0  -2   9      850.68      852.11     13.10 o 
   1  -2   9     1434.91     1479.26     28.24 o 
   2  -2   9       18.35       24.84      5.29 o 
   3  -2   9       23.50       13.68      3.79 o 
   4  -2   9      196.97      191.71      7.27 o 
   5  -2   9      147.86      177.58      9.39 o 
   6  -2   9        4.10        0.23     15.21 o 
  -8  -1   9        2.44        8.64     10.30 o 
  -7  -1   9       11.58       31.34     11.04 o 
  -6  -1   9       39.58       40.60      7.49 o 
  -5  -1   9      363.20      400.46      9.00 o 
  -4  -1   9       63.98       83.00      4.14 o 
  -3  -1   9      134.33      123.10      3.94 o 
  -2  -1   9       92.32       97.54      4.12 o 
  -1  -1   9     1188.76     1118.54     31.00 o 
   0  -1   9        0.55        3.91      2.39 o 
   1  -1   9      423.11      429.88      8.85 o 
   2  -1   9        7.14       10.18      3.47 o 
   3  -1   9       63.47       90.78      4.35 o 
   4  -1   9      164.82      124.81      5.06 o 
   5  -1   9       43.19       30.42      5.23 o 
   6  -1   9        2.44       -4.63      7.43 o 
  -8   0   9       10.92        7.63     12.75 o 
  -7   0   9      128.17      122.10      8.40 o 
  -6   0   9       16.65       25.51      5.23 o 
  -5   0   9      252.89      232.86     10.10 o 
  -4   0   9      265.94      255.62      9.05 o 
  -3   0   9       12.69       17.37      3.09 o 
  -2   0   9       32.16       46.22      4.65 o 
  -1   0   9     1626.08     1704.81     24.01 o 
   0   0   9      148.88      125.11      3.49 o 
   1   0   9        7.76       11.88      2.52 o 
   2   0   9        3.53        6.50      3.55 o 
   3   0   9      316.57      305.17      7.37 o 
   4   0   9       27.97       24.86      3.88 o 
   5   0   9       23.95       21.93      5.09 o 
   6   0   9        2.81        3.66      7.83 o 
  -8   1   9        0.93        9.57     14.64 o 
  -7   1   9       31.85       34.42      6.99 o 
  -6   1   9      208.61      219.69      9.59 o 
  -5   1   9      284.76      300.70      9.70 o 
  -4   1   9      328.22      325.74      7.65 o 
  -3   1   9      971.05     1000.99     23.40 o 
  -2   1   9     3165.66     3151.92     37.70 o 
  -1   1   9      243.66      229.15      6.25 o 
   0   1   9       71.82       65.50      2.46 o 
   1   1   9      255.77      257.67      5.77 o 
   2   1   9      385.69      396.67     10.56 o 
   3   1   9       44.65       31.01      4.36 o 
   4   1   9       23.96       13.11      3.74 o 
   5   1   9       65.66       67.80      5.60 o 
   6   1   9       34.75       56.86      8.82 o 
  -8   2   9       10.53       10.38     14.26 o 
  -7   2   9        3.26       18.15      8.16 o 
  -6   2   9        6.42       11.62      6.69 o 
  -5   2   9       84.21       85.71      6.39 o 
  -4   2   9      249.93      262.20      6.94 o 
  -3   2   9      119.04      117.72      4.53 o 
  -2   2   9       69.49       51.12      2.93 o 
  -1   2   9        4.80       10.72      3.68 o 
   0   2   9      420.31      408.20      7.05 o 
   1   2   9      291.71      276.43     16.62 o 
   2   2   9       81.99       69.93     11.82 o 
   3   2   9       33.38       48.17      5.88 o 
   4   2   9      100.55      130.94      7.07 o 
   5   2   9        9.23       -1.35      6.69 o 
   6   2   9       15.02       15.03     11.12 o 
  -8   3   9        0.32      -10.42     14.30 o 
  -7   3   9        0.86       -4.49      8.48 o 
  -6   3   9        0.21        0.57      8.11 o 
  -5   3   9       89.26       78.30      4.85 o 
  -4   3   9      339.19      319.27      8.93 o 
  -3   3   9      257.62      260.54      6.22 o 
  -2   3   9       82.98       91.32      3.18 o 
  -1   3   9      290.73      300.54     17.88 o 
   0   3   9      930.43      911.47     15.94 o 
   1   3   9      247.93      232.81     15.61 o 
   2   3   9       12.50        4.10      4.72 o 
   3   3   9      109.53      104.91      4.71 o 
   4   3   9      126.57      118.98      8.99 o 
   5   3   9        6.56       10.85      8.72 o 
   6   3   9       19.42       15.85     11.43 o 
  -8   4   9       21.06       31.34     14.72 o 
  -7   4   9        0.45      -11.78     11.78 o 
  -6   4   9      229.14      189.03     16.04 o 
  -5   4   9      645.61      581.69     25.61 o 
  -4   4   9      828.63      764.32     27.97 o 
  -3   4   9       57.69       59.82      4.24 o 
  -2   4   9      915.44      931.43     18.23 o 
  -1   4   9     1032.71     1003.94     22.42 o 
   0   4   9        5.47        8.56      4.11 o 
   1   4   9        3.00        8.72      3.26 o 
   2   4   9      189.41      189.34     16.39 o 
   3   4   9      618.96      615.42     17.01 o 
   4   4   9        2.69       -1.86      5.85 o 
   5   4   9       29.98       32.16      9.22 o 
  -7   5   9       35.51       33.59     14.72 o 
  -6   5   9       39.94       46.14     12.55 o 
  -5   5   9       23.86       22.66     10.00 o 
  -4   5   9       36.82       27.31      8.60 o 
  -3   5   9      342.68      320.57     11.29 o 
  -2   5   9       20.36       25.45      7.21 o 
  -1   5   9      182.98      198.98     10.65 o 
   0   5   9       11.16        6.01      4.65 o 
   1   5   9      130.29      148.73      8.21 o 
   2   5   9       40.55       40.91      4.26 o 
   4   5   9       46.32       65.94      7.05 o 
   5   5   9        9.41       13.37      8.37 o 
  -7   6   9      120.40      100.73     17.05 o 
  -6   6   9       62.12       57.80     13.75 o 
  -5   6   9       21.44       15.07     10.11 o 
  -4   6   9       64.80       63.31     10.73 o 
  -3   6   9      422.96      427.10     18.75 o 
  -6   7   9        5.97       -6.90     11.31 o 
  -5   7   9       84.68       67.65     12.90 o 
  -4   7   9      374.71      354.23     19.22 o 
  -3   7   9      174.17      148.54     12.09 o 
  -6   8   9       23.76       15.57     13.64 o 
  -5   8   9        1.76       -3.80     11.24 o 
  -4   8   9       22.32       22.63     10.65 o 
  -5   9   9       60.56       32.12     12.32 o 
  -4   9   9       73.33       76.01     12.40 o 
  -1 -12  10        2.13       -9.18     11.70 o 
   0 -12  10        1.25        8.56     11.55 o 
   1 -12  10       23.81       30.92     13.10 o 
   2 -12  10       36.85       46.07     15.07 o 
  -3 -11  10       31.99       44.67     13.68 o 
  -2 -11  10       22.26       45.64     12.32 o 
  -1 -11  10       10.00       19.60     11.04 o 
   0 -11  10      161.43      164.39     15.85 o 
   1 -11  10       86.10      100.54     14.06 o 
   2 -11  10        2.07        0.15     10.62 o 
   3 -11  10        6.49       13.72     12.44 o 
  -4 -10  10        0.64       -4.26     13.68 o 
  -3 -10  10       32.27       36.42     12.13 o 
  -2 -10  10       49.16       42.15     11.55 o 
  -1 -10  10       33.99       37.74     11.82 o 
   0 -10  10       47.24       59.08     11.31 o 
   1 -10  10       34.10       52.46     12.13 o 
   2 -10  10        0.66      -10.07     10.07 o 
   3 -10  10        0.77       10.23     12.24 o 
   4 -10  10       25.63        6.39      7.40 o 
  -4  -9  10        0.62       -7.94     11.43 o 
  -3  -9  10       38.34       41.46     11.58 o 
  -2  -9  10        6.90        4.92      9.69 o 
  -1  -9  10      131.31      153.85     12.79 o 
   0  -9  10       10.11       11.66      9.22 o 
   1  -9  10        1.03        0.58      6.02 o 
   2  -9  10      192.68      175.33     20.69 o 
   3  -9  10       81.29       95.37      8.41 o 
   4  -9  10       11.11        9.58      5.87 o 
   5  -9  10       12.84       14.99      7.37 o 
  -6  -8  10       18.10       18.67     15.54 o 
  -5  -8  10       38.32       25.66      9.82 o 
  -4  -8  10        4.26       13.29     12.36 o 
  -3  -8  10      114.01      137.46     13.13 o 
  -2  -8  10       50.21       57.18     11.35 o 
  -1  -8  10       16.66       14.43      6.02 o 
   0  -8  10        6.94       12.94      5.86 o 
   1  -8  10      212.01      197.55      9.60 o 
   2  -8  10       30.83       27.36      5.43 o 
   3  -8  10        1.47        0.82      5.74 o 
   4  -8  10        5.70        9.32      4.91 o 
   5  -8  10       30.59       44.21     10.05 o 
  -7  -7  10        2.48      -14.72     14.72 o 
  -6  -7  10       27.12       32.18     10.86 o 
  -5  -7  10       22.13       31.34     14.74 o 
  -4  -7  10       92.17       89.49     12.77 o 
  -3  -7  10       66.60       56.17      5.77 o 
  -2  -7  10        6.96        8.23      4.97 o 
  -1  -7  10      397.55      399.42     10.89 o 
   0  -7  10        5.81        7.89      4.24 o 
   1  -7  10        1.16        6.86      5.47 o 
   2  -7  10       41.04       38.83      5.06 o 
   3  -7  10       61.23       53.01      4.79 o 
   4  -7  10        4.18        5.32      4.32 o 
   5  -7  10        8.99        9.84     11.43 o 
   6  -7  10        6.50       -5.01      9.54 o 
  -7  -6  10        4.47       16.31     14.22 o 
  -6  -6  10        1.27       -4.34      8.88 o 
  -5  -6  10       18.47       11.31      6.56 o 
  -4  -6  10       92.59       85.76      6.87 o 
  -3  -6  10       33.27       44.34      5.51 o 
  -2  -6  10       36.55       34.16      4.79 o 
  -1  -6  10      362.70      389.76      8.95 o 
   0  -6  10      442.60      475.26     12.24 o 
   1  -6  10       32.14       43.39      4.21 o 
   2  -6  10       64.16       59.50      5.08 o 
   3  -6  10       40.20       41.81      4.02 o 
   4  -6  10        1.08        3.85      3.88 o 
   5  -6  10       13.93        6.35     10.69 o 
   6  -6  10        0.89       -2.81      9.41 o 
  -7  -5  10        0.61       -2.21     10.35 o 
  -6  -5  10       75.35       93.68     11.02 o 
  -5  -5  10       55.60       72.42      6.98 o 
  -4  -5  10       76.18       66.34      5.31 o 
  -3  -5  10        1.96       -1.67      3.67 o 
  -2  -5  10      284.08      284.41      7.54 o 
  -1  -5  10      390.24      381.07      8.36 o 
   0  -5  10        2.42        1.80      2.93 o 
   1  -5  10      127.05      117.14      4.95 o 
   2  -5  10      123.27      131.37      8.29 o 
   3  -5  10       11.45       23.88      6.69 o 
   4  -5  10       26.01        9.10      8.79 o 
   5  -5  10       26.80       14.19      7.47 o 
   6  -5  10        6.82       18.77     14.08 o 
  -8  -4  10        0.66       19.84     16.39 o 
  -7  -4  10       48.51       75.50     11.34 o 
  -6  -4  10        0.29        8.99      6.70 o 
  -5  -4  10      134.16      136.16      8.69 o 
  -4  -4  10      204.83      237.25      5.83 o 
  -3  -4  10      285.74      310.94      7.41 o 
  -2  -4  10       87.21       90.84      4.04 o 
  -1  -4  10      152.27      153.36      4.73 o 
   0  -4  10      143.85      134.36      5.28 o 
   1  -4  10       23.50       22.67      2.90 o 
   2  -4  10       22.50       21.93      5.11 o 
   3  -4  10       30.74       25.69      4.76 o 
   4  -4  10        9.54       20.38      8.60 o 
   5  -4  10       29.75       25.13      7.85 o 
   6  -4  10        0.17        0.45     10.69 o 
  -7  -3  10      125.36      116.07     11.87 o 
  -6  -3  10        6.82        8.84      6.58 o 
  -5  -3  10       59.34       75.42      5.73 o 
  -4  -3  10      251.09      222.72      6.84 o 
  -3  -3  10      758.25      718.00     15.51 o 
  -2  -3  10       69.05       64.52      3.44 o 
  -1  -3  10      253.14      308.95      7.31 o 
   0  -3  10     1138.74     1234.51     22.06 o 
   1  -3  10      409.07      396.19     12.03 o 
   2  -3  10        1.06        1.23      2.83 o 
   3  -3  10       92.84       97.10      7.15 o 
   4  -3  10      188.59      188.25     12.79 o 
   5  -3  10        0.72       -3.96      6.96 o 
   6  -3  10        0.64        4.44      8.24 o 
  -8  -2  10       88.18      127.66     18.02 o 
  -7  -2  10       69.07       66.67     10.53 o 
  -6  -2  10       81.96       73.57      7.40 o 
  -5  -2  10      407.81      391.02     10.13 o 
  -4  -2  10      943.89      983.75     25.58 o 
  -3  -2  10        1.83        0.16      2.75 o 
  -2  -2  10      342.63      349.69      6.83 o 
  -1  -2  10      812.41      808.46     15.80 o 
   0  -2  10      101.22       81.05      3.53 o 
   1  -2  10        5.94        6.26      3.34 o 
   2  -2  10      195.41      213.53      7.97 o 
   3  -2  10       71.96       90.78      6.88 o 
   4  -2  10        0.17        7.52      5.13 o 
   5  -2  10        0.27       -0.73      7.54 o 
   6  -2  10       54.25       42.95      9.27 o 
  -8  -1  10       27.85       32.70     15.19 o 
  -7  -1  10        0.93       -1.21      6.91 o 
  -6  -1  10      213.96      263.40     10.46 o 
  -5  -1  10       24.83       14.37      4.66 o 
  -4  -1  10      138.43      121.35      4.60 o 
  -3  -1  10      179.05      196.65      5.55 o 
  -2  -1  10      206.17      200.97      6.08 o 
  -1  -1  10      285.67      309.51      7.89 o 
   0  -1  10       49.92       49.26      5.17 o 
   1  -1  10      263.70      266.71      6.01 o 
   2  -1  10        9.22       17.72      5.62 o 
   3  -1  10       48.81       45.32      3.97 o 
   4  -1  10        4.99       -0.18      6.40 o 
   5  -1  10        4.14        2.40      4.94 o 
   6  -1  10        7.36       -7.50      8.20 o 
  -8   0  10        0.74        6.51     14.14 o 
  -7   0  10        0.98       -1.84      9.90 o 
  -6   0  10      140.18      124.32      9.51 o 
  -5   0  10        0.90        5.96      5.38 o 
  -4   0  10        0.09        1.39      3.52 o 
  -3   0  10      631.14      623.08     11.62 o 
  -2   0  10      500.09      500.75     11.31 o 
  -1   0  10      166.46      168.03      5.21 o 
   0   0  10        5.71        2.10      2.11 o 
   1   0  10      971.66      973.22     14.08 o 
   2   0  10      111.63      115.43      6.17 o 
   3   0  10       25.25       27.87      3.43 o 
   4   0  10        4.38        3.47      4.05 o 
   5   0  10       21.29       33.32      5.36 o 
   6   0  10        5.09        1.36      7.88 o 
  -8   1  10       10.07       16.78     15.26 o 
  -7   1  10       75.23       96.34     10.54 o 
  -6   1  10       21.23       28.55      8.15 o 
  -5   1  10       72.14       98.01      6.90 o 
  -4   1  10      268.96      287.59      7.34 o 
  -3   1  10      671.71      698.95     11.11 o 
  -2   1  10      208.30      222.20      5.34 o 
  -1   1  10      334.35      336.71      6.31 o 
   0   1  10      836.19      826.18     12.46 o 
   1   1  10      656.40      646.80     14.75 o 
   2   1  10       11.29        5.41      4.34 o 
   3   1  10      117.13      147.43      7.39 o 
   4   1  10       15.98       32.10      5.48 o 
   5   1  10        7.01       -3.84      4.60 o 
   6   1  10        8.93        8.95     10.89 o 
  -8   2  10        3.87       12.79     15.38 o 
  -7   2  10       32.06       21.48     12.20 o 
  -6   2  10       36.42       51.54      8.83 o 
  -5   2  10      143.68      177.99     10.17 o 
  -4   2  10      246.36      231.43      7.49 o 
  -3   2  10     1852.71     1846.23     23.76 o 
  -2   2  10        1.85        1.93      2.66 o 
  -1   2  10        0.62       -2.42      2.42 o 
   0   2  10      136.93      151.44      5.02 o 
   1   2  10      195.65      168.31      5.56 o 
   2   2  10       96.13      101.74     13.21 o 
   3   2  10       11.55       12.18      3.70 o 
   4   2  10      133.09      116.65     10.71 o 
   5   2  10        0.07       21.93      8.95 o 
  -8   3  10        0.60        3.02     14.33 o 
  -7   3  10        0.26       -6.64      8.46 o 
  -6   3  10        7.08       -2.01      8.02 o 
  -5   3  10      380.01      352.74     16.31 o 
  -4   3  10        2.19        5.49      4.55 o 
  -3   3  10       77.64       78.24      5.61 o 
  -2   3  10      174.67      181.03      5.88 o 
  -1   3  10      883.12      862.23     16.41 o 
   0   3  10        1.60        0.16      3.09 o 
   1   3  10        9.09       18.95     10.00 o 
   2   3  10      350.22      363.51     12.12 o 
   4   3  10       17.86        8.17      6.47 o 
   5   3  10        0.00        2.87      8.72 o 
  -7   4  10      109.87      111.54     16.23 o 
  -6   4  10      127.61      145.98     16.43 o 
  -5   4  10       81.11       81.05     13.02 o 
  -4   4  10      193.38      168.53     13.41 o 
  -3   4  10      592.48      550.91     36.46 o 
  -2   4  10      278.87      272.97      9.63 o 
  -1   4  10        0.03        2.34      5.42 o 
   0   4  10      286.89      302.57      8.24 o 
   1   4  10      426.80      455.11     23.98 o 
   2   4  10        0.34        6.01     11.12 o 
   4   4  10        0.37       -1.01      5.11 o 
   5   4  10       30.24       32.04      8.45 o 
  -7   5  10        8.52       25.14     13.68 o 
  -6   5  10        2.65        9.10     12.71 o 
  -5   5  10       55.04       64.93     12.79 o 
  -4   5  10        8.36       11.55      8.72 o 
  -3   5  10       71.85       81.94      9.88 o 
  -2   5  10       98.63       89.96      9.26 o 
  -1   5  10      200.28      176.90     10.58 o 
   0   5  10        1.28       -3.45      4.84 o 
   1   5  10      134.35      119.42     12.46 o 
  -7   6  10        1.26      -11.58     14.68 o 
  -6   6  10       70.12       65.13     13.72 o 
  -5   6  10      210.02      223.78     16.35 o 
  -4   6  10      301.39      258.38     17.28 o 
  -3   6  10       52.71       40.87      9.30 o 
  -2   6  10       37.73       41.18      8.64 o 
  -6   7  10       56.70       56.64     14.76 o 
  -5   7  10       90.16       59.12     12.98 o 
  -4   7  10       14.65       10.03     10.31 o 
  -3   7  10      165.42      125.22     11.82 o 
  -5   8  10        7.76       13.41     12.71 o 
  -4   8  10       14.72       40.49     11.58 o 
  -3   8  10        3.72       17.90     10.19 o 
  -4   9  10      216.84      199.88     16.39 o 
  -3   9  10      210.80      218.86     15.61 o 
  -2 -12  11       11.95       10.96     13.21 o 
  -1 -12  11        0.66       -3.25     12.44 o 
   0 -12  11       14.58        1.98     13.68 o 
   1 -12  11        0.86       -0.04     12.90 o 
  -3 -11  11       19.57       24.60     12.98 o 
  -2 -11  11        7.63       -8.68     12.71 o 
  -1 -11  11       31.46       24.49     13.06 o 
   0 -11  11        1.37       11.66     11.74 o 
   1 -11  11       11.36       14.37     12.75 o 
   2 -11  11       56.67       60.21     13.56 o 
   3 -11  11        0.30       -4.49     13.64 o 
  -4 -10  11        8.74        9.45     13.17 o 
  -3 -10  11      127.88      137.96     16.47 o 
  -2 -10  11        0.25       -2.79     10.15 o 
  -1 -10  11       43.76       41.76     11.70 o 
   0 -10  11        0.82        8.33     10.85 o 
   1 -10  11        1.82        0.04     10.54 o 
   2 -10  11       21.54       24.06     11.20 o 
   3 -10  11       14.04        3.99     11.66 o 
   4 -10  11        2.54        3.72     12.71 o 
  -5  -9  11       24.22       38.59     14.61 o 
  -4  -9  11        2.21       -1.86     12.36 o 
  -3  -9  11      227.25      225.79     17.24 o 
  -2  -9  11       65.05       62.53     11.74 o 
  -1  -9  11        1.74       11.55      9.69 o 
   0  -9  11       57.77       63.31     11.82 o 
   1  -9  11       72.94       80.91      8.01 o 
   2  -9  11        7.36       21.98      7.10 o 
   3  -9  11        1.81        6.28      6.76 o 
   4  -9  11       12.47       24.01      7.43 o 
  -6  -8  11       18.17       22.20     17.12 o 
  -5  -8  11       26.13        4.22     14.84 o 
  -4  -8  11       97.45       99.65     14.76 o 
  -3  -8  11       22.07       28.06      8.93 o 
  -2  -8  11        9.87        4.11      9.61 o 
  -1  -8  11      187.11      189.04      9.66 o 
   0  -8  11      183.25      178.51      9.41 o 
   1  -8  11       18.29       14.39      5.29 o 
   2  -8  11        2.44        6.38      8.66 o 
   3  -8  11        0.67       -1.53      4.57 o 
   4  -8  11        0.91        3.56      7.44 o 
   5  -8  11        0.13      -10.42     12.59 o 
  -6  -7  11       44.71       68.54     16.85 o 
  -5  -7  11       15.95       13.79      9.40 o 
  -4  -7  11      120.84       98.17      9.03 o 
  -3  -7  11       38.68       44.99      7.45 o 
  -2  -7  11      313.86      286.73     13.15 o 
  -1  -7  11       76.37       62.39      7.11 o 
   0  -7  11       97.50      113.97     13.56 o 
   1  -7  11        2.13        2.38      4.84 o 
   2  -7  11        7.62        3.03      4.79 o 
   3  -7  11        0.47       -1.97      4.08 o 
   4  -7  11       12.32       13.14      4.60 o 
   5  -7  11        5.75        5.97     12.01 o 
  -6  -6  11       33.49       25.72     10.56 o 
  -5  -6  11       75.07       86.92     12.66 o 
  -4  -6  11        7.23        3.04      5.64 o 
  -3  -6  11        4.35        3.93      4.93 o 
  -2  -6  11      640.27      652.53     18.13 o 
  -1  -6  11      313.86      338.03     12.37 o 
   0  -6  11       49.97       55.14      5.40 o 
   1  -6  11       24.26       27.16      4.81 o 
   2  -6  11      289.97      285.27      9.72 o 
   3  -6  11       21.55       21.23      7.65 o 
   4  -6  11       21.05       16.35      9.84 o 
   5  -6  11       10.91        5.62     10.96 o 
  -7  -5  11        7.95       39.56     16.16 o 
  -6  -5  11       12.52       14.88      9.27 o 
  -5  -5  11       14.90       26.61      8.33 o 
  -4  -5  11      121.33      138.29      6.43 o 
  -3  -5  11      216.50      209.94     15.46 o 
  -2  -5  11       13.65        8.55      4.24 o 
  -1  -5  11       16.44       17.31      3.33 o 
   0  -5  11      113.26      124.84      4.65 o 
   1  -5  11       56.96       52.79      4.14 o 
   2  -5  11       28.94       30.31      6.77 o 
   3  -5  11       10.70        2.65      6.71 o 
   4  -5  11      115.67      130.80     12.13 o 
   5  -5  11       48.51       54.86      8.86 o 
  -7  -4  11       30.69       30.22     15.46 o 
  -6  -4  11        0.08       -1.67      7.02 o 
  -5  -4  11       53.02       69.31      7.24 o 
  -4  -4  11        1.84        4.33      4.52 o 
  -3  -4  11      280.43      265.79      8.16 o 
  -2  -4  11        3.61        4.73      2.61 o 
  -1  -4  11      102.56       96.04      5.12 o 
   0  -4  11      150.73      183.17      5.21 o 
   1  -4  11      279.64      300.82      9.57 o 
   2  -4  11        4.35        3.26      4.29 o 
   3  -4  11       96.76      104.41      8.30 o 
   4  -4  11        6.65       10.07      8.41 o 
   5  -4  11        2.46        8.71      7.50 o 
   6  -4  11        0.29       -1.54      8.88 o 
  -7  -3  11        2.65       14.26     13.99 o 
  -6  -3  11        0.08        2.11      6.53 o 
  -5  -3  11      421.05      406.65     10.65 o 
  -4  -3  11        3.02        6.04      4.42 o 
  -3  -3  11        1.29       -0.22      3.09 o 
  -2  -3  11       34.73       33.38      3.43 o 
  -1  -3  11      715.74      690.70     10.36 o 
   0  -3  11      309.33      323.26      8.09 o 
   1  -3  11       89.24       87.83      5.42 o 
   2  -3  11       63.63       89.91      5.40 o 
   3  -3  11      111.12      107.34      8.18 o 
   4  -3  11       60.34       70.16      9.88 o 
   5  -3  11       39.51       36.57      8.26 o 
   6  -3  11        1.94        3.37      9.18 o 
  -8  -2  11       16.13       13.29     16.39 o 
  -7  -2  11       72.37      119.25     17.82 o 
  -6  -2  11        6.87       14.89      6.71 o 
  -5  -2  11       43.65       24.38      5.11 o 
  -4  -2  11       11.17        6.39      4.36 o 
  -3  -2  11      366.37      382.36      8.59 o 
  -2  -2  11      354.30      328.74      7.90 o 
  -1  -2  11        2.77       -0.72      2.87 o 
   0  -2  11       21.48       23.69      3.46 o 
   1  -2  11       57.67       58.13      7.00 o 
   2  -2  11        1.65       13.06      6.16 o 
   3  -2  11       11.11        0.12      6.55 o 
   4  -2  11       23.00        7.34      5.05 o 
   5  -2  11        1.76        1.31      7.34 o 
   6  -2  11        0.01       -3.80      8.78 o 
  -8  -1  11      116.20      162.45     20.53 o 
  -7  -1  11        8.04        5.27     18.33 o 
  -6  -1  11       41.62       34.71     10.50 o 
  -5  -1  11       84.85       69.05      5.91 o 
  -4  -1  11      187.53      204.36      8.93 o 
  -3  -1  11       33.00       31.11      4.71 o 
  -2  -1  11      270.72      290.85      9.14 o 
  -1  -1  11       55.55       55.64      5.12 o 
   0  -1  11       24.00       21.69      2.81 o 
   1  -1  11       73.94       98.69      4.97 o 
   2  -1  11      389.26      354.99     16.16 o 
   3  -1  11        8.13       10.36      7.57 o 
   4  -1  11        0.06       -1.32      4.24 o 
   5  -1  11       20.49        5.51      7.14 o 
  -8   0  11       15.79       12.90     14.80 o 
  -7   0  11       70.89       74.72     10.27 o 
  -6   0  11        0.18      -12.55     12.55 o 
  -5   0  11       32.91       26.01      7.26 o 
  -4   0  11      523.49      524.75     12.56 o 
  -3   0  11      120.82      122.47      4.78 o 
  -2   0  11       10.90       16.11      3.61 o 
  -1   0  11      262.03      263.99      7.11 o 
   0   0  11      707.64      710.64     11.22 o 
   1   0  11       74.90       74.34      3.19 o 
   2   0  11       14.62       12.92      4.26 o 
   3   0  11       63.44       76.33      4.17 o 
   4   0  11       65.37       86.43      5.15 o 
   5   0  11        7.54        8.59      5.29 o 
  -8   1  11        0.12      -11.74     13.95 o 
  -7   1  11        0.05        3.41     13.41 o 
  -6   1  11       59.71       68.14      9.52 o 
  -5   1  11      116.54      143.89     13.81 o 
  -4   1  11        0.77        0.66      6.05 o 
  -3   1  11      328.26      310.74      7.89 o 
  -2   1  11      676.98      713.48     13.43 o 
  -1   1  11      715.20      682.54     11.72 o 
   0   1  11      188.71      200.86      5.77 o 
   1   1  11       87.54       90.50      5.58 o 
   2   1  11       77.93       99.65      4.81 o 
   3   1  11       69.87       89.51      5.84 o 
   4   1  11        9.23        0.55      7.69 o 
   5   1  11        0.65       -8.64      8.64 o 
  -7   2  11       21.10       26.21     10.07 o 
  -6   2  11       48.09       36.49      8.86 o 
  -5   2  11       41.28       24.31      7.89 o 
  -4   2  11       74.45       70.19      7.80 o 
  -3   2  11      625.59      633.44     13.96 o 
  -2   2  11      482.11      504.91      8.60 o 
  -1   2  11      449.75      465.36     10.03 o 
   0   2  11       19.84       12.99      3.62 o 
   1   2  11        3.73        3.51      2.64 o 
   2   2  11      304.93      278.91     19.41 o 
   3   2  11       45.49       27.28      8.60 o 
   4   2  11       49.72       59.47      7.67 o 
   5   2  11       13.61        8.87      8.83 o 
  -7   3  11      117.70      109.53     11.37 o 
  -6   3  11       73.87       72.96      9.53 o 
  -5   3  11        2.54        4.08      7.11 o 
  -4   3  11       51.50       45.46      7.51 o 
  -3   3  11      370.66      377.24     10.31 o 
  -2   3  11       23.56       25.85      3.61 o 
  -1   3  11        9.11       10.06      4.03 o 
   0   3  11      172.68      173.45     11.70 o 
   1   3  11      336.31      337.61     20.53 o 
   2   3  11        0.89        8.87     10.89 o 
  -7   4  11       15.25       19.95     14.72 o 
  -6   4  11       42.88       62.92     14.80 o 
  -5   4  11       89.31      107.12     14.06 o 
  -4   4  11      249.54      230.83     15.69 o 
  -3   4  11       58.34       35.80      9.30 o 
  -2   4  11       64.03       59.63      9.07 o 
  -1   4  11      213.24      194.43      8.99 o 
   0   4  11       99.86       95.96      7.49 o 
   1   4  11       28.69       36.34     12.17 o 
  -7   5  11       37.46       21.39     15.69 o 
  -6   5  11        0.11       -6.59     12.82 o 
  -5   5  11       18.35       11.82     11.82 o 
  -4   5  11      168.29      139.32     13.64 o 
  -3   5  11       17.88       24.80      9.18 o 
  -2   5  11        2.57       -7.44      7.44 o 
  -1   5  11      418.28      392.97     16.39 o 
   0   5  11      318.31      287.74     21.25 o 
   1   5  11       10.34       13.29      9.45 o 
  -6   6  11      162.14      152.49     17.98 o 
  -5   6  11      128.40      110.77     13.91 o 
  -4   6  11      259.28      249.70     17.67 o 
  -3   6  11      240.67      220.95     14.72 o 
  -2   6  11      717.38      613.53     23.05 o 
  -1   6  11      116.31      112.90      9.57 o 
   0   6  11        0.67       -1.39      6.32 o 
   1   6  11       42.02       58.00      6.04 o 
  -5   7  11       40.24       32.82     13.37 o 
  -4   7  11       70.10       57.07     12.13 o 
  -3   7  11       81.65       60.90     10.89 o 
  -2   7  11        3.84       -2.13      8.76 o 
  -1   7  11       14.20       14.45      8.06 o 
  -4   8  11       26.12       19.22     12.51 o 
  -3   8  11      112.96      120.18     13.64 o 
  -2   8  11        1.92       -9.26      9.26 o 
  -3 -11  12       51.86       63.03     14.92 o 
  -2 -11  12        0.11       -5.15     13.48 o 
  -1 -11  12        7.29       13.10     13.17 o 
   0 -11  12        0.39       -4.61     11.78 o 
   1 -11  12        7.76       -6.20     12.98 o 
   2 -11  12        8.37        2.91     12.44 o 
  -4 -10  12        1.38        8.56     15.85 o 
  -3 -10  12       18.86        8.60     13.60 o 
  -2 -10  12       24.65       23.98     13.21 o 
  -1 -10  12       17.16       11.08     11.31 o 
   0 -10  12        4.08        7.01     11.82 o 
   1 -10  12       23.66       42.89     12.20 o 
   2 -10  12        7.78       34.06     12.32 o 
   3 -10  12        0.06       -1.74     13.02 o 
  -5  -9  12        1.57        5.00     14.68 o 
  -4  -9  12       68.89       55.02     14.18 o 
  -3  -9  12        3.68        7.24      9.34 o 
  -2  -9  12        1.99       -3.72     10.38 o 
  -1  -9  12       27.40       19.02     11.39 o 
   0  -9  12       35.09       36.19     11.12 o 
   1  -9  12        0.33       -6.19      7.69 o 
   2  -9  12        8.16        7.86      6.89 o 
   3  -9  12       11.53       11.36      7.23 o 
   4  -9  12       14.18       -5.97     13.02 o 
  -5  -8  12       25.34       19.29     14.45 o 
  -4  -8  12       23.15       13.25     12.90 o 
  -3  -8  12       29.05       26.98     14.06 o 
  -2  -8  12       23.82       19.88     11.43 o 
  -1  -8  12       17.89       24.72      6.79 o 
   0  -8  12       33.73       38.27     10.42 o 
   1  -8  12       40.31       43.90      6.19 o 
   2  -8  12       54.23       62.94      7.26 o 
   3  -8  12        0.49       -6.53      6.53 o 
   4  -8  12        0.11       -6.12     11.66 o 
  -6  -7  12       23.05        8.33     15.46 o 
  -5  -7  12       13.38       20.11     15.11 o 
  -4  -7  12       48.59       45.58      8.51 o 
  -3  -7  12       18.14        5.37      6.78 o 
  -2  -7  12      640.79      648.32     29.25 o 
  -1  -7  12       59.24       66.24      7.66 o 
   0  -7  12       98.99       82.69      6.27 o 
   1  -7  12        0.35       -1.98      4.79 o 
   2  -7  12       45.95       53.69      4.60 o 
   3  -7  12        3.07        0.54      9.76 o 
   4  -7  12        0.05       -6.70     10.69 o 
   5  -7  12       14.16        4.73     12.71 o 
  -6  -6  12       11.27       34.21     15.61 o 
  -5  -6  12       27.39       33.84      9.20 o 
  -4  -6  12       97.34      114.66      9.74 o 
  -3  -6  12      207.45      201.06      8.48 o 
  -2  -6  12        9.86        8.95      6.19 o 
  -1  -6  12        9.42       11.78      4.81 o 
   0  -6  12      354.24      364.05     12.17 o 
   1  -6  12      110.17      123.38      6.38 o 
   2  -6  12        9.77       11.98      7.24 o 
   3  -6  12       15.23       14.57      9.26 o 
   4  -6  12       63.74       55.17     11.66 o 
   5  -6  12        1.91        6.97     11.66 o 
  -7  -5  12        2.40       22.16     16.23 o 
  -6  -5  12       13.13       -6.08     13.64 o 
  -5  -5  12      124.17      127.86     16.33 o 
  -4  -5  12        4.11        9.86      4.98 o 
  -3  -5  12        0.53       -4.84      4.84 o 
  -2  -5  12       21.05       24.36      4.00 o 
  -1  -5  12      124.59      101.97      8.65 o 
   0  -5  12        1.09        2.23      5.12 o 
   1  -5  12        0.52        1.16      6.07 o 
   2  -5  12       64.22       65.60     11.68 o 
   3  -5  12       10.68        8.17      8.45 o 
   4  -5  12       12.52       -3.95      9.53 o 
   5  -5  12        9.51        6.35     14.82 o 
  -7  -4  12       13.18       37.19     15.34 o 
  -6  -4  12       25.63       55.06     10.15 o 
  -5  -4  12        1.18        4.69      9.53 o 
  -4  -4  12       46.58       49.76      6.13 o 
  -3  -4  12      105.52      117.61      6.82 o 
  -2  -4  12        1.45       -1.32      2.92 o 
  -1  -4  12      154.39      184.60      9.53 o 
   0  -4  12        6.43        8.47      4.33 o 
   1  -4  12      105.60       98.34      8.92 o 
   2  -4  12       32.67       34.33      6.52 o 
   3  -4  12      162.32      160.25     19.99 o 
   4  -4  12        6.98        8.10      8.95 o 
   5  -4  12       11.64        3.44     12.57 o 
  -7  -3  12        7.08        4.69     14.53 o 
  -6  -3  12       63.39       61.52      9.92 o 
  -5  -3  12       54.18       56.87      6.68 o 
  -4  -3  12       12.08       10.71      5.33 o 
  -3  -3  12      309.39      315.10      9.80 o 
  -2  -3  12      202.15      202.89      6.45 o 
  -1  -3  12        7.45        7.96      4.05 o 
   0  -3  12        1.05        4.54      4.01 o 
   1  -3  12      265.97      276.52      8.65 o 
   2  -3  12      219.20      231.16     13.39 o 
   3  -3  12       17.67       15.38      6.71 o 
   4  -3  12        6.26       16.62      9.03 o 
   5  -3  12       22.08       23.03      8.60 o 
  -7  -2  12       17.35       11.47     15.57 o 
  -6  -2  12        6.25       -0.69      9.30 o 
  -5  -2  12       56.03       65.30      6.88 o 
  -4  -2  12       18.93       25.46      5.45 o 
  -3  -2  12       83.50       85.07      5.70 o 
  -2  -2  12        7.13        7.01      4.32 o 
  -1  -2  12      110.74      106.16      4.57 o 
   0  -2  12      175.26      189.85     11.07 o 
   1  -2  12        7.99        0.66      6.20 o 
   2  -2  12       24.99       14.68      6.39 o 
   3  -2  12        0.28       -2.87      7.24 o 
   4  -2  12        0.31        9.08      5.42 o 
   5  -2  12       18.82       14.00      7.89 o 
  -7  -1  12        2.67        9.26      9.71 o 
  -6  -1  12       41.08       51.80      9.55 o 
  -5  -1  12       21.53       15.95      7.71 o 
  -4  -1  12      116.63      123.66      8.80 o 
  -3  -1  12      201.08      212.27     20.29 o 
  -2  -1  12        1.37       -0.80      4.32 o 
  -1  -1  12       47.74       72.42      4.97 o 
   0  -1  12      414.06      440.84      9.68 o 
   1  -1  12        1.64        6.72      3.98 o 
   2  -1  12       31.33       23.17      6.35 o 
   3  -1  12        0.75       -3.72      4.02 o 
   4  -1  12       25.34       25.31      4.80 o 
   5  -1  12       24.22       15.88     10.44 o 
  -7   0  12        1.35        6.87      9.61 o 
  -6   0  12       78.34       85.40      9.48 o 
  -5   0  12      231.23      250.16     12.11 o 
  -4   0  12       35.53       35.68      7.05 o 
  -3   0  12      133.78      152.51     11.84 o 
  -2   0  12     1083.60     1115.02     47.96 o 
  -1   0  12      493.36      495.42     16.07 o 
   0   0  12      149.03      136.40      5.03 o 
   1   0  12        0.50        3.56      2.80 o 
   2   0  12      171.00      187.82      5.71 o 
   3   0  12        1.57       -5.93      5.93 o 
   4   0  12        3.27        4.02      5.94 o 
   5   0  12        0.58       -1.55      9.03 o 
  -7   1  12        3.22        4.08      9.26 o 
  -6   1  12        4.71       20.49      8.63 o 
  -5   1  12        1.22        4.49      7.20 o 
  -4   1  12       21.89       25.68      7.05 o 
  -3   1  12        5.28        5.18      4.90 o 
  -2   1  12       53.82       53.48      5.30 o 
  -1   1  12       31.26       27.10      3.40 o 
   0   1  12       78.01       81.56      3.74 o 
   1   1  12        9.71        9.99      3.29 o 
   2   1  12        9.20        5.13      3.07 o 
   3   1  12        0.54        3.56      4.88 o 
   4   1  12       10.68       17.94      7.05 o 
   5   1  12       15.42       24.95      9.45 o 
  -7   2  12        5.71       14.38      9.72 o 
  -6   2  12        1.05        8.48      8.66 o 
  -5   2  12        0.30        8.82      7.54 o 
  -4   2  12       28.46       24.25      7.20 o 
  -3   2  12      114.92      131.31     12.32 o 
  -2   2  12      145.85      128.95      8.35 o 
  -1   2  12        1.29        1.58      3.69 o 
   0   2  12      254.14      251.30     14.33 o 
   1   2  12      123.44      116.47      4.63 o 
   2   2  12       44.69       46.41     13.06 o 
  -7   3  12        0.64        0.04      9.76 o 
  -6   3  12        1.96        0.74      8.64 o 
  -5   3  12      215.01      209.05     11.59 o 
  -4   3  12      368.81      348.90     30.28 o 
  -3   3  12       74.34       79.59      7.41 o 
  -2   3  12       93.49       90.92      6.86 o 
  -1   3  12      285.24      260.39     14.41 o 
   0   3  12       80.84       69.75      6.06 o 
   1   3  12        5.68        2.87     10.54 o 
  -6   4  12       34.53       39.17     14.45 o 
  -5   4  12        5.50        1.90     12.05 o 
  -4   4  12        3.25       11.58     10.62 o 
  -3   4  12       41.94       32.12      9.92 o 
  -2   4  12      120.19      105.61     10.81 o 
  -1   4  12        0.45       11.93      7.86 o 
   0   4  12       29.06       20.73      6.78 o 
   1   4  12        1.84        1.86     11.27 o 
  -6   5  12       24.27       32.70     15.03 o 
  -5   5  12      132.56      147.15     15.07 o 
  -4   5  12       18.97        9.10     10.54 o 
  -3   5  12       83.88       85.12     12.01 o 
  -2   5  12      116.14      120.99     11.35 o 
  -1   5  12       40.14       45.41      8.45 o 
   0   5  12        0.09        1.63      6.63 o 
  -5   6  12        1.22       -5.23     12.44 o 
  -4   6  12      165.62      152.45     14.95 o 
  -3   6  12      185.44      180.62     13.95 o 
  -2   6  12       18.23       19.84      9.61 o 
  -1   6  12       59.93       51.92      9.07 o 
   0   6  12      108.95      122.39      9.26 o 
  -4   7  12       11.01       14.22     11.47 o 
  -3   7  12        0.91       -4.15     10.69 o 
  -2   7  12        7.73        4.30      9.41 o 
  -1   7  12       46.64       38.63      9.49 o 
   0   7  12       17.62       12.79      7.52 o 
   1   7  12        3.58       -3.10      6.08 o 
  -3   8  12        0.44       -8.33     11.20 o 
  -2   8  12       63.23       75.20     11.70 o 
  -1   8  12       73.90       56.60     10.54 o 
  -2 -11  13        0.41        5.54     13.72 o 
  -1 -11  13        9.25       12.44     13.13 o 
   0 -11  13        3.34       -4.38     13.29 o 
   1 -11  13        4.02      -10.42     12.40 o 
  -3 -10  13        0.65       23.90     13.17 o 
  -2 -10  13       13.41       -4.46     11.78 o 
  -1 -10  13        0.44      -11.43     11.43 o 
   0 -10  13        5.55       -8.17     10.93 o 
   1 -10  13        1.51        2.36     12.17 o 
   2 -10  13        1.86        4.11     13.17 o 
  -4  -9  13       20.33        5.66     13.25 o 
  -3  -9  13        2.96        3.57     14.57 o 
  -2  -9  13       78.16       94.77     13.79 o 
  -1  -9  13        3.04       -5.77     11.24 o 
   0  -9  13        0.02        1.90     10.46 o 
   1  -9  13        0.60        5.67      7.23 o 
   2  -9  13       35.99       39.13      8.00 o 
   3  -9  13        0.22       -5.46     12.59 o 
  -5  -8  13        0.31        7.44     15.96 o 
  -4  -8  13       31.99       37.23     13.72 o 
  -3  -8  13       12.87        1.18      7.39 o 
  -2  -8  13       35.58       35.99     11.93 o 
  -1  -8  13       36.88       35.29      7.30 o 
   0  -8  13       36.28       47.92      7.69 o 
   1  -8  13        2.09        1.89      8.22 o 
   2  -8  13        0.79        4.40      6.34 o 
   3  -8  13        0.17       -4.42     11.16 o 
  -6  -7  13        7.48       -1.98     16.78 o 
  -5  -7  13        3.41       -9.41     13.79 o 
  -4  -7  13       37.66       43.36      9.13 o 
  -3  -7  13        1.69        1.04      7.11 o 
  -2  -7  13        3.37       -5.24      6.83 o 
  -1  -7  13        6.60       15.67     10.77 o 
   0  -7  13      101.38      112.35      7.14 o 
   1  -7  13       15.73       24.73      5.70 o 
   2  -7  13        3.79       11.20     10.23 o 
   3  -7  13        9.29       -5.70     10.15 o 
   4  -7  13        0.79        6.86     11.35 o 
  -6  -6  13        0.41        0.93     15.46 o 
  -5  -6  13       73.60       76.86     10.75 o 
  -4  -6  13        8.62       16.63      7.73 o 
  -3  -6  13       46.16       42.51      6.78 o 
  -2  -6  13       34.08       45.65      5.84 o 
  -1  -6  13       69.72       61.55      7.15 o 
   0  -6  13       37.73       30.64      5.23 o 
   1  -6  13       15.29       23.32      7.49 o 
   2  -6  13       41.79       25.77      7.97 o 
   3  -6  13       31.22       34.79     10.27 o 
   4  -6  13        2.01        4.30     10.62 o 
  -6  -5  13       14.83       27.12     16.66 o 
  -5  -5  13        6.28       14.67     11.12 o 
  -4  -5  13        0.13       -2.40      6.29 o 
  -3  -5  13       97.86      101.15      7.19 o 
  -2  -5  13       26.38       20.04      5.15 o 
  -1  -5  13        5.23        9.80      5.60 o 
   0  -5  13        1.38        7.20      6.22 o 
   1  -5  13        4.86       -0.78      6.58 o 
   2  -5  13        4.35        9.07     12.59 o 
   3  -5  13        0.27        3.68      9.45 o 
   4  -5  13        0.11        4.34     10.77 o 
  -7  -4  13        0.32       14.64     16.16 o 
  -6  -4  13       39.75       42.94      9.66 o 
  -5  -4  13        1.63        5.88      8.42 o 
  -4  -4  13        1.06       -1.04      5.60 o 
  -3  -4  13       53.00       69.71      8.16 o 
  -2  -4  13      256.03      242.66      8.58 o 
  -1  -4  13        4.23        6.37      2.98 o 
   0  -4  13       45.90       52.45      7.13 o 
   1  -4  13      181.20      195.98     28.81 o 
   2  -4  13        3.08        4.36      6.50 o 
   3  -4  13       12.05       12.67      8.79 o 
   4  -4  13        2.50       -9.57      9.57 o 
  -7  -3  13        5.72       27.39     15.85 o 
  -6  -3  13       16.89       33.19      9.98 o 
  -5  -3  13       24.62       10.32      6.53 o 
  -4  -3  13      705.67      712.62     16.18 o 
  -3  -3  13       82.68       79.60      6.06 o 
  -2  -3  13        0.15       -0.08      5.04 o 
  -1  -3  13      154.03      171.81      6.77 o 
   0  -3  13      150.56      150.38      8.91 o 
   1  -3  13        1.60       -2.13      6.82 o 
   2  -3  13        6.77        4.96      7.32 o 
   3  -3  13       74.74       90.85      9.84 o 
   4  -3  13       10.47       17.55     10.11 o 
  -7  -2  13       28.61       43.00     15.88 o 
  -6  -2  13       14.93       20.64      8.80 o 
  -5  -2  13       57.94       63.82      7.10 o 
  -4  -2  13       38.83       24.00      7.43 o 
  -3  -2  13        1.40       -2.16      6.28 o 
  -2  -2  13       48.35       51.82      6.51 o 
  -1  -2  13       13.59        9.47      4.28 o 
   0  -2  13       23.34       25.09      4.91 o 
   1  -2  13        0.02        7.21      7.05 o 
   2  -2  13       40.08       44.17      7.55 o 
   3  -2  13        3.80       -2.94      7.63 o 
   4  -2  13        2.02       -5.11      8.56 o 
  -7  -1  13       10.44       20.30      9.51 o 
  -6  -1  13        5.27       -8.57      8.57 o 
  -5  -1  13       18.85       14.05      7.53 o 
  -4  -1  13        4.94        5.35      6.89 o 
  -3  -1  13        8.63        7.21      6.50 o 
  -2  -1  13      172.49      187.76     14.40 o 
  -1  -1  13      140.58      130.68      6.96 o 
   0  -1  13        0.46        2.62      4.51 o 
   1  -1  13       10.40       12.40      4.35 o 
   2  -1  13       67.00       79.23      7.83 o 
   3  -1  13       13.04       12.12      4.34 o 
   4  -1  13        0.04        4.62      4.72 o 
  -7   0  13       43.88       53.23     10.08 o 
  -6   0  13       47.76       45.43      9.28 o 
  -5   0  13       11.67        9.06      7.30 o 
  -4   0  13       96.73      110.85     18.81 o 
  -3   0  13      370.36      379.30     13.43 o 
  -2   0  13        1.48        0.89      4.82 o 
  -1   0  13       35.97       40.89      5.69 o 
   0   0  13      122.82      135.29      6.38 o 
   1   0  13      220.30      211.69      6.82 o 
   2   0  13       35.84       36.04      5.55 o 
   3   0  13        0.32        5.27      6.24 o 
   4   0  13       28.50       21.46      7.86 o 
  -7   1  13        0.88       -0.43      9.18 o 
  -6   1  13        0.00       -9.96      9.96 o 
  -5   1  13       44.90       52.22      9.03 o 
  -4   1  13       29.74       44.09     22.99 o 
  -3   1  13      168.12      168.32     10.09 o 
  -2   1  13      330.96      332.68     14.64 o 
  -1   1  13       10.25        4.83      5.50 o 
   0   1  13       21.10        9.73      4.17 o 
   1   1  13       40.46       32.26      4.90 o 
   2   1  13        0.66        2.34      8.00 o 
   3   1  13        2.36        4.42      5.15 o 
   4   1  13        1.08       -0.35      6.78 o 
  -7   2  13        4.21       -0.24     12.48 o 
  -6   2  13        9.73        5.45     21.91 o 
  -5   2  13        6.27       10.41     19.99 o 
  -4   2  13      105.01       99.64     11.29 o 
  -3   2  13       16.95       13.29      6.47 o 
  -2   2  13        9.50        1.45      6.35 o 
  -1   2  13      117.89      129.35      6.68 o 
   0   2  13      153.74      148.19     10.15 o 
   1   2  13        0.30        4.77      4.38 o 
  -6   3  13      148.26      158.19     12.53 o 
  -5   3  13      102.92      121.47     10.75 o 
  -4   3  13       16.18       23.17      7.94 o 
  -3   3  13      301.24      299.27     16.66 o 
  -2   3  13      260.06      247.10     15.92 o 
  -1   3  13       17.44       18.91      8.06 o 
   0   3  13        2.50       10.58      6.28 o 
  -6   4  13        0.01       -0.23     14.06 o 
  -5   4  13       59.01       53.47     13.95 o 
  -4   4  13       15.70       17.09     11.04 o 
  -3   4  13       24.47       20.42     10.96 o 
  -2   4  13       21.96       28.94     10.00 o 
  -1   4  13        6.99        2.25      8.29 o 
   0   4  13       64.87       61.06      7.52 o 
  -5   5  13       45.28       43.93     13.99 o 
  -4   5  13       65.92       79.58     14.18 o 
  -3   5  13      117.20      105.23     13.10 o 
  -2   5  13        5.44       -6.59      9.30 o 
  -1   5  13        0.52        8.56      8.68 o 
   0   5  13       32.20       35.22      7.75 o 
  -4   6  13        1.33       -3.18     12.32 o 
  -3   6  13       29.21       46.18     12.01 o 
  -2   6  13      124.44      119.52     12.82 o 
  -1   6  13      121.61      101.74     11.00 o 
   0   6  13       24.40       23.21      7.98 o 
  -3   7  13        1.46       10.23     11.66 o 
  -2   7  13        2.60        8.45     10.50 o 
  -1   7  13       35.19       23.25      9.61 o 
  -2 -10  14       40.22       40.25     14.99 o 
  -1 -10  14       30.17       26.58     13.37 o 
   0 -10  14        0.09        7.67     11.66 o 
   1 -10  14       26.89       25.38     12.94 o 
  -4  -9  14       10.60       27.47     15.23 o 
  -3  -9  14       18.59       18.60      8.60 o 
  -2  -9  14        0.04       -5.58     11.51 o 
  -1  -9  14       11.85       -9.57     11.39 o 
   0  -9  14       77.87       73.64      8.73 o 
   1  -9  14       13.05       16.50     18.13 o 
   2  -9  14        4.26      -10.93     11.74 o 
  -4  -8  14        3.26        1.32     13.95 o 
  -3  -8  14       39.11       41.58      8.69 o 
  -2  -8  14       23.22        7.90     11.70 o 
  -1  -8  14       31.68       18.31      7.88 o 
   0  -8  14       54.20       59.48      8.07 o 
   1  -8  14       21.86       30.82     16.95 o 
   2  -8  14        3.85       14.26     12.01 o 
   3  -8  14        0.20        4.69     12.17 o 
  -5  -7  14       11.23        9.76     14.45 o 
  -4  -7  14       25.39       23.61     11.89 o 
  -3  -7  14        0.55        2.98      7.75 o 
  -2  -7  14        0.94       13.93      7.63 o 
  -1  -7  14      158.40      172.73     10.42 o 
   0  -7  14       65.20       72.99      7.63 o 
   1  -7  14        7.77        5.73     10.54 o 
   2  -7  14        0.99       -1.24     10.50 o 
   3  -7  14       15.36       17.63     11.35 o 
  -5  -6  14       17.22       12.95      9.67 o 
  -4  -6  14        5.93       10.53     14.18 o 
  -3  -6  14       37.94       52.16      6.64 o 
  -2  -6  14       41.38       43.45      5.87 o 
  -1  -6  14       50.31       47.77      6.88 o 
   0  -6  14        0.22        7.31      4.35 o 
   1  -6  14       14.21        6.86      9.80 o 
   2  -6  14        0.56       -2.48      9.61 o 
   3  -6  14        1.71        2.67     10.15 o 
  -6  -5  14       14.48       17.01     14.49 o 
  -5  -5  14       11.11       13.14      8.94 o 
  -4  -5  14       16.94       13.50      7.06 o 
  -3  -5  14       21.11       16.65      5.73 o 
  -2  -5  14        8.98        1.49      5.07 o 
  -1  -5  14       10.28       10.38      4.81 o 
   0  -5  14        6.00       -8.45      8.45 o 
   1  -5  14       18.26        8.64      9.10 o 
   2  -5  14       55.43       69.16     10.42 o 
   3  -5  14        8.03        7.21     10.19 o 
   4  -5  14        1.40       -3.29     10.73 o 
  -6  -4  14        0.27        5.13     10.79 o 
  -5  -4  14       16.92        1.08      9.28 o 
  -4  -4  14       39.95       41.18      6.81 o 
  -3  -4  14        3.97        5.55      5.98 o 
  -2  -4  14        0.14        2.52      4.37 o 
  -1  -4  14       15.10       20.12      6.03 o 
   0  -4  14      115.02      101.31     11.27 o 
   1  -4  14       49.60       50.33      9.18 o 
   2  -4  14        6.78       11.55      8.68 o 
   3  -4  14        3.16       -1.28      9.18 o 
   4  -4  14        5.17       -6.59     10.46 o 
  -6  -3  14       82.12      107.79     11.19 o 
  -5  -3  14        4.17       11.45      6.55 o 
  -4  -3  14       16.15       12.42      5.92 o 
  -3  -3  14       15.05       17.20      7.13 o 
  -2  -3  14      268.02      266.00     11.28 o 
  -1  -3  14       34.65       34.75      6.11 o 
   0  -3  14        0.08       -3.28      5.32 o 
   1  -3  14        2.29        4.61      7.40 o 
   2  -3  14        1.06       -4.53      7.79 o 
   3  -3  14        0.46       -5.23      9.03 o 
   4  -3  14        9.27       12.59     10.50 o 
  -6  -2  14       11.74       -3.22      8.91 o 
  -5  -2  14       39.99       36.61      9.28 o 
  -4  -2  14        7.44       -5.41     10.60 o 
  -3  -2  14        2.00       -1.66      8.21 o 
  -2  -2  14       10.60        8.99      6.17 o 
  -1  -2  14        0.54        9.20      5.52 o 
   0  -2  14       52.99       53.69      5.89 o 
   1  -2  14        8.14       11.27      5.08 o 
   2  -2  14        9.49        8.10      7.48 o 
   3  -2  14       23.06       23.75      8.72 o 
   4  -2  14        0.02        1.98      9.26 o 
  -6  -1  14       14.70        4.91      8.95 o 
  -5  -1  14        0.01       -7.65      9.40 o 
  -4  -1  14       16.86       20.75      7.58 o 
  -3  -1  14       56.56       60.16      7.34 o 
  -2  -1  14       48.32       42.33      6.84 o 
  -1  -1  14        3.99        4.80     12.79 o 
   0  -1  14       58.49       67.68      5.97 o 
   1  -1  14       48.71       53.22      5.38 o 
   2  -1  14        6.82       12.41      7.44 o 
   3  -1  14        2.44        0.00      4.14 o 
   4  -1  14        2.68       -4.02      7.09 o 
  -6   0  14        0.09        1.60      9.23 o 
  -5   0  14       89.60       93.46      9.66 o 
  -4   0  14       68.17       65.55      8.72 o 
  -3   0  14        0.09       -1.36      6.51 o 
  -2   0  14      237.51      242.38     11.19 o 
  -1   0  14      344.58      327.14     11.43 o 
   0   0  14       28.50       32.38      5.30 o 
   1   0  14       10.96       11.85      4.31 o 
   2   0  14       28.31       30.53      6.86 o 
   3   0  14       23.27       31.69      7.13 o 
  -6   1  14        0.29       12.29      9.60 o 
  -5   1  14       58.31       49.79     15.46 o 
  -4   1  14       20.18       12.75      9.67 o 
  -3   1  14      173.53      144.78      9.07 o 
  -2   1  14       13.34        5.81      6.22 o 
  -1   1  14       99.23      100.55      6.88 o 
   0   1  14       66.51       63.02      5.00 o 
   1   1  14        3.92        7.24      5.85 o 
   2   1  14        4.41        4.07      5.35 o 
  -6   2  14       52.53       55.91     23.38 o 
  -5   2  14       23.34       32.42     21.95 o 
  -4   2  14        3.83      -10.25     10.25 o 
  -3   2  14        5.98       -1.23      7.00 o 
  -2   2  14      111.16      122.04      8.16 o 
  -1   2  14        1.77       -0.43      5.09 o 
   0   2  14        0.38        0.04      6.32 o 
   1   2  14       60.21       65.17      5.77 o 
  -6   3  14       12.79       11.62     14.57 o 
  -5   3  14       18.61        6.85      9.00 o 
  -4   3  14      160.31      153.11     16.72 o 
  -3   3  14       85.33       69.57      8.39 o 
  -2   3  14       17.02       17.59      9.76 o 
  -1   3  14       69.97       83.03      9.72 o 
   0   3  14       86.03       75.01      7.59 o 
  -5   4  14        0.84       -1.86     13.02 o 
  -4   4  14       42.47       31.77     13.33 o 
  -3   4  14       11.27       17.36     10.69 o 
  -2   4  14        3.31        8.91     10.11 o 
  -1   4  14        3.80       -5.00      8.56 o 
   0   4  14       98.62      100.34      8.14 o 
  -4   5  14      215.26      226.45     17.55 o 
  -3   5  14       39.74       26.00     12.09 o 
  -2   5  14      111.91      129.83     13.52 o 
  -1   5  14      151.60      135.76     11.74 o 
   0   5  14        8.92       15.11      6.90 o 
  -3   6  14       58.83       78.14     13.56 o 
  -2   6  14       13.62        1.08     10.77 o 
  -1   6  14        0.04        9.88      9.65 o 
  -2  -9  15        0.58        2.48     13.95 o 
  -1  -9  15        7.12        0.46     12.51 o 
   0  -9  15       47.67       57.06     24.12 o 
   1  -9  15        3.29       -7.40     13.06 o 
  -4  -8  15        2.17        5.39     15.65 o 
  -3  -8  15       32.34       36.92     28.63 o 
  -2  -8  15       29.67       29.07      8.80 o 
  -1  -8  15       79.31       81.93      9.05 o 
   0  -8  15        1.94        6.72      7.60 o 
   1  -8  15       24.94       17.55     11.20 o 
   2  -8  15        0.07        1.05     12.55 o 
  -4  -7  15        2.35       -8.34      8.34 o 
  -3  -7  15       60.42       62.70     11.41 o 
  -2  -7  15       12.18        9.30      6.11 o 
  -1  -7  15        2.27        5.16      6.98 o 
   0  -7  15        1.76       21.23     11.58 o 
   1  -7  15       95.91       96.20     13.13 o 
   2  -7  15        4.67        5.35     11.08 o 
  -5  -6  15        5.88        5.82      9.56 o 
  -4  -6  15       48.01       40.99      9.77 o 
  -3  -6  15        0.29        6.51      6.17 o 
  -2  -6  15        0.37       -5.46      5.46 o 
  -1  -6  15       21.11       18.58      5.88 o 
   0  -6  15       10.06        9.22     10.38 o 
   1  -6  15        4.43       12.67     10.65 o 
   2  -6  15        6.45        8.21     10.65 o 
   3  -6  15        1.85       21.35     11.43 o 
  -5  -5  15        4.19       11.10      9.53 o 
  -4  -5  15        5.30        0.90      6.53 o 
  -3  -5  15        8.18        1.22      8.29 o 
  -2  -5  15       35.56       26.27      5.31 o 
  -1  -5  15        2.45       -5.34      6.45 o 
   0  -5  15        2.09        0.46      9.84 o 
   1  -5  15       11.69        7.79      9.80 o 
   2  -5  15        8.95       18.02     10.07 o 
   3  -5  15        7.38       12.20     11.00 o 
  -5  -4  15       15.19       14.54      9.41 o 
  -4  -4  15       20.22       19.87      6.57 o 
  -3  -4  15        0.96        3.86      7.73 o 
  -2  -4  15       38.59       46.88      7.75 o 
  -1  -4  15       27.31       17.65      6.53 o 
   0  -4  15        0.01       -8.02      9.07 o 
   1  -4  15        0.43        8.56      8.95 o 
   2  -4  15       74.33       83.80     11.20 o 
   3  -4  15        3.75        2.87     10.11 o 
  -6  -3  15        5.24       21.21      9.66 o 
  -5  -3  15        2.00       16.17      9.67 o 
  -4  -3  15        5.99        8.47      7.75 o 
  -3  -3  15       43.39       33.77      7.89 o 
  -2  -3  15        9.70       10.66      6.81 o 
  -1  -3  15        0.01       -3.00      7.40 o 
   0  -3  15       47.91       61.06     11.31 o 
   1  -3  15       12.16        7.59      8.60 o 
   2  -3  15        4.40       11.16      8.72 o 
   3  -3  15        3.39        0.31      9.80 o 
  -6  -2  15        0.76        3.89     10.03 o 
  -5  -2  15       25.07       19.31      8.84 o 
  -4  -2  15        0.52       -1.43      8.24 o 
  -3  -2  15       46.48       44.61      8.14 o 
  -2  -2  15        3.67        0.86      6.34 o 
  -1  -2  15       19.88       15.53      6.35 o 
   0  -2  15       18.50       15.72      5.88 o 
   1  -2  15       50.50       46.02      8.39 o 
   2  -2  15       11.49        0.55      6.26 o 
   3  -2  15        3.66        1.20      8.68 o 
  -6  -1  15        2.66        7.80      9.46 o 
  -5  -1  15       26.92       24.00     10.13 o 
  -4  -1  15       38.93       35.90      8.28 o 
  -3  -1  15       18.75       16.41      7.45 o 
  -2  -1  15       30.59       34.21      7.09 o 
  -1  -1  15      224.50      252.08     12.28 o 
   0  -1  15      127.04      125.19     10.62 o 
   1  -1  15       24.62       27.45      5.60 o 
   2  -1  15        0.21       -4.62      4.62 o 
   3  -1  15        8.24        8.56      8.14 o 
  -6   0  15       16.26       14.53      9.71 o 
  -5   0  15        1.85       -2.44      8.72 o 
  -4   0  15        3.67        1.45      7.87 o 
  -3   0  15        3.26       -1.82      7.14 o 
  -2   0  15       60.14       47.71      7.24 o 
  -1   0  15        1.66       -6.89     12.03 o 
   0   0  15       74.59       80.60      6.51 o 
   1   0  15        6.09       -6.39      6.39 o 
   2   0  15        3.60        8.76      6.63 o 
  -5   1  15        7.03       11.11      8.78 o 
  -4   1  15        0.64        5.24     13.87 o 
  -3   1  15       56.35       68.92      8.43 o 
  -2   1  15        3.42        3.16      6.46 o 
  -1   1  15       17.03       10.49      5.92 o 
   0   1  15       17.05       11.31      4.36 o 
   1   1  15       55.30       55.60      6.97 o 
   2   1  15        6.30       -5.19      5.19 o 
  -5   2  15        2.22       12.32     12.90 o 
  -4   2  15       50.35       64.03      9.32 o 
  -3   2  15       42.02       27.81      8.07 o 
  -2   2  15       20.42       10.78     11.06 o 
  -1   2  15        1.82        2.44      8.41 o 
   0   2  15       26.43       26.85      7.05 o 
   1   2  15        0.31       -2.75      5.08 o 
  -5   3  15       26.72       21.23     14.26 o 
  -4   3  15        8.74       14.95     13.10 o 
  -3   3  15        2.11        0.46     11.16 o 
  -2   3  15       66.70       60.75     11.66 o 
  -1   3  15       25.74       29.10      9.07 o 
   0   3  15        0.07       -1.39      6.35 o 
  -4   4  15        0.13        7.79     13.25 o 
  -3   4  15        0.10        1.32     11.35 o 
  -2   4  15       24.28       22.59     11.08 o 
  -1   4  15       17.35       31.38      9.14 o 
   0   4  15        0.75        5.58      6.28 o 
  -2  -8  16        0.31       -8.48      8.48 o 
  -1  -8  16        2.81        0.12     12.13 o 
   0  -8  16       29.43       46.53     13.29 o 
  -3  -7  16        0.05        1.14     10.40 o 
  -2  -7  16        0.24        5.08      6.53 o 
  -1  -7  16        7.56       15.30     12.71 o 
   0  -7  16        6.40       31.73     12.86 o 
   1  -7  16       14.29       19.49     12.17 o 
  -4  -6  16        0.10        0.99      9.35 o 
  -3  -6  16        0.06       -3.67      6.29 o 
  -2  -6  16       26.78       16.35      7.68 o 
  -1  -6  16        3.90       -4.27     12.36 o 
   0  -6  16        1.58        7.71     10.07 o 
   1  -6  16        0.31        8.10     10.77 o 
  -4  -5  16       18.45       20.82      6.95 o 
  -3  -5  16        3.83        1.87      5.99 o 
  -2  -5  16       18.30       13.78      7.99 o 
  -1  -5  16       19.16       26.63      7.56 o 
   0  -5  16        0.84       -3.72     10.11 o 
   1  -5  16       24.00       22.32     10.81 o 
   2  -5  16        0.21        6.35     10.11 o 
  -5  -4  16       15.39        5.81      9.67 o 
  -4  -4  16       60.61       45.44      9.43 o 
  -3  -4  16      110.34      115.95     16.99 o 
  -2  -4  16       22.89       19.31      7.56 o 
  -1  -4  16        0.79        4.18      6.78 o 
   0  -4  16       13.30        2.18      6.55 o 
   1  -4  16        5.60        2.05      9.96 o 
   2  -4  16        1.22       -9.76      9.76 o 
  -5  -3  16        6.52       -0.23      9.41 o 
  -4  -3  16       39.81       37.23      9.27 o 
  -3  -3  16       21.38       13.86      8.19 o 
  -2  -3  16        2.01        2.99      7.25 o 
  -1  -3  16       27.96       40.07      7.16 o 
   0  -3  16        0.19        1.12      6.21 o 
   1  -3  16        2.73        4.84     12.36 o 
   2  -3  16        0.04       -8.64      8.68 o 
  -5  -2  16        5.53        1.84      8.94 o 
  -4  -2  16        5.04       -0.50      8.54 o 
  -3  -2  16        7.40        6.67     12.71 o 
  -2  -2  16        1.71       -5.84      8.54 o 
  -1  -2  16       35.33       42.20     12.65 o 
   0  -2  16        0.87        1.13      6.12 o 
   1  -2  16        0.05        3.99      5.94 o 
   2  -2  16        2.27       -2.75      8.95 o 
  -5  -1  16       13.40       16.74     23.69 o 
  -4  -1  16       13.88        9.07      8.53 o 
  -3  -1  16       72.91       67.46      9.00 o 
  -2  -1  16       14.97       20.95      7.24 o 
  -1  -1  16        1.51       -6.16      6.51 o 
   0  -1  16       49.95       51.48      6.79 o 
   1  -1  16       54.56       61.13      6.32 o 
   2  -1  16        5.48        2.29      7.75 o 
  -5   0  16        0.14      -10.00     12.24 o 
  -4   0  16       38.77       42.65      9.14 o 
  -3   0  16       22.15       12.43      9.96 o 
  -2   0  16       94.68       94.19      8.73 o 
  -1   0  16       37.49       23.04      6.79 o 
   0   0  16        1.18       -5.40      5.40 o 
   1   0  16        5.14       11.51      7.48 o 
  -4   1  16        1.84       11.55     12.51 o 
  -3   1  16       29.52       29.91     12.01 o 
  -2   1  16        6.22        1.16      6.95 o 
  -1   1  16        6.03        6.41      8.48 o 
   0   1  16        4.18        3.68      7.67 o 
   1   1  16       32.84       29.29      6.97 o 
  -4   2  16       26.94        3.76     13.44 o 
  -3   2  16       33.37       44.48     12.13 o 
  -2   2  16       44.00       52.42     11.31 o 
  -1   2  16       54.78       46.92     10.00 o 
   0   2  16        0.38       -0.43      6.97 o 
  -3   3  16       42.96       61.37     13.21 o 
  -2   3  16        9.01        2.71     10.77 o 
  -1   3  16        1.90       19.14      9.26 o 
  -2  -6  17        5.41        7.36     12.71 o 
  -1  -6  17        0.97      -12.44     12.44 o 
   0  -6  17        1.24      -11.97     11.97 o 
  -3  -5  17       19.44       18.60     14.95 o 
  -2  -5  17        9.13       18.44     12.71 o 
  -1  -5  17        3.22      -11.27     11.27 o 
   0  -5  17        1.84       -7.13     11.39 o 
  -3  -4  17        2.18        3.60     13.64 o 
  -2  -4  17        9.76       -8.56     12.01 o 
  -1  -4  17       40.00       50.95     12.79 o 
   0  -4  17        1.49       -9.84      9.84 o 
  -4  -3  17        1.22        6.47     14.53 o 
  -3  -3  17        0.23       12.36     12.75 o 
  -2  -3  17        1.76       -7.01     12.05 o 
  -1  -3  17        1.18        4.80     10.54 o 
   0  -3  17        3.82        7.59     10.46 o 
   1  -3  17       31.81       43.59     11.04 o 
  -4  -2  17        2.12       10.96     13.95 o 
  -3  -2  17        9.42        8.06     12.36 o 
  -2  -2  17        9.73        9.30     11.86 o 
  -1  -2  17        3.71       -6.51     10.42 o 
   0  -2  17        6.07        8.21      9.80 o 
  -4  -1  17       23.06       14.10     13.60 o 
  -3  -1  17        3.82        7.55     12.71 o 
  -2  -1  17       15.74       14.99     11.35 o 
  -1  -1  17       67.82       70.40     11.58 o 
   0  -1  17       30.67       31.92      9.57 o 
  -3   0  17        0.00      -11.74     11.74 o 
  -2   0  17       16.71       -0.89     10.89 o 
  -1   0  17       12.18        7.28      9.49 o 
   0   0  17       71.99       69.27     10.07 o 
  -2   1  17       18.96       13.48     11.31 o 
                                                 
